# Supplementary material for: Loss of ZBTB20 impairs circadian output and leads to unimodal behavioral rhythms
Source: eLife. 2016 Sep 22;5:e17171. doi: 10.7554/eLife.17171 (PMC5033604; doi:10.7554/eLife.17171)
Supplement: Figure 1—source data 1. — DOI: http://dx.doi.org/10.7554/eLife.17171.003 [file elife-17171-fig1-data1.xlsx]

## Sheet: distribution LD 7days
Figure 1-source data 1: Data for temporal profiles of wheel-running activity in control and NS-ZB20KO mice.
	Wild type		Nestin-Cre; Zbtb20fl/+		NS-ZB20KO
time point (ZT)	mean	SEM	mean	SEM	mean	SEM
0.5	2.80082	0.439083	2.44351	0.382043	13.8976	2.00262
1	0.874839	0.222868	0.523481	0.167281	10.8785	2.54604
1.5	0.238391	0.154122	0.132222	0.0907527	4.88075	1.27805
2	0.0365902	0.0365902	0.181706	0.165679	0.855389	0.402536
2.5	0.829379	0.476782	0.222975	0.128015	0.150951	0.0805072
3	0.587661	0.26722	0.348586	0.191522	2.12338	1.38875
3.5	0.205127	0.126403	0.151655	0.150854	0.301902	0.301902
4	0.188495	0.188495	0.0566954	0.0566954	1.11704	0.815135
4.5	0.718499	0.262784	0.112189	0.0843419	0.784945	0.452853
5	0.380317	0.145252	0	0	0.523297	0.412599
5.5	0.402493	0.304919	0.138833	0.0937577	0.261648	0.261648
6	0.0443518	0.0443518	0.0801348	0.0500842	0.895643	0.734628
6.5	0.14747	0.106444	0.00260438	0.00260438	2.21395	1.14723
7	0.302701	0.120859	0	0	0.130824	0.130824
7.5	0.00332638	0.00332638	0.0140236	0.0108182	0.53336	0.362282
8	0.14747	0.14747	0.111588	0.104977	0.835262	0.553487
8.5	0.0665277	0.0354814	0.301908	0.218768	0.100634	0.100634
9	0.277199	0.124185	0.361208	0.169285	0.432726	0.432726
9.5	0.151905	0.0898124	0.196931	0.12501	0.231458	0.231458
10	0.742893	0.394731	0.395265	0.307918	0.0301902	0.0301902
10.5	0.418016	0.304919	0.0895506	0.0580977	0	0
11	0.86486	0.42356	0.309921	0.155261	0	0
11.5	0.37699	0.205127	1.22266	0.448555	0	0
12	0.639775	0.325986	0.211756	0.160069	0.0301902	0.0301902
12.5	2.35065	0.726261	2.4401	0.506652	0.0301902	0.0301902
13	6.45651	1.28398	5.4672	1.03334	0.0301902	0.0301902
13.5	7.25152	1.01344	6.15495	0.792333	0.0301902	0.0301902
14	6.06178	0.826052	5.85785	0.920749	0.0301902	0.0301902
14.5	6.04626	0.935823	5.45517	0.96282	0.0704438	0.0704438
15	4.16574	0.658624	4.97437	1.03093	0.171078	0.110697
15.5	4.63809	0.789462	4.88882	0.863452	0	0
16	4.62368	1.04559	5.01243	1.10386	0.784945	0.53336
16.5	3.52264	0.804985	4.756	1.10005	0.150951	0.110697
17	3.832	0.702976	3.62269	0.913536	0	0
17.5	5.28562	0.940258	4.16901	0.870464	0.261648	0.181141
18	3.56478	0.846011	3.54256	0.863653	0.150951	0.110697
18.5	2.36173	0.77283	3.52252	0.951801	0.0402536	0.0402536
19	1.54788	0.630904	3.25748	0.842417	0.0402536	0.0402536
19.5	1.42037	0.508937	3.20479	0.774302	0.674248	0.332092
20	1.96257	0.571029	1.6668	0.400273	0.150951	0.0805072
20.5	1.84836	0.424669	0.496836	0.230588	0.412599	0.150951
21	1.32279	0.573247	1.18199	0.621846	1.11704	0.322029
21.5	3.08356	0.831596	1.49792	0.827993	1.90198	0.513233
22	3.09686	0.872622	2.84218	0.852434	0.704438	0.432726
22.5	1.9792	0.637557	3.96607	0.841616	1.30824	0.402536
23	1.967	0.669712	3.91719	0.787725	13.9781	2.49572
23.5	2.75979	0.626469	3.81842	0.653699	16.9971	1.93217
24	3.57254	0.548853	3.05454	0.355799	19.7544	2.01268

## Sheet: distribution DD 7days
Figure 1-source data 1: Data for temporal profiles of wheel-running activity in control and NS-ZB20KO mice.
	Wild type		Nestin-Cre; Zbtb20fl/+		NS-ZB20KO
time point（CT)	mean	SEM	mean	SEM	mean	SEM
0.5	0.389864	0.280444	1.25029	0.398179	0	0
1	0.770532	0.440435	0.611077	0.320773	0	0
1.5	0.586634	0.395381	0.487513	0.202525	0	0
2	0.48641	0.27033	0.112413	0.0923164	0	0
2.5	0.415609	0.371474	0.213028	0.180743	0	0
3	0.271249	0.261135	0.45471	0.218992	0	0
3.5	0.332855	0.215161	0.186707	0.135363	0	0
4	0.45055	0.305271	0.111895	0.0938722	0	0
4.5	0.696054	0.243665	0.103337	0.1023	0	0
5	0.0744786	0.0698812	0.158183	0.158183	0	0
5.5	0.262974	0.25286	0.00816844	0.00816844	0	0
6	0.0174703	0.0174703	0.0553639	0.0525114	0	0
6.5	0.0616058	0.0441355	0.0859631	0.0831106	0	0
7	0.683181	0.533304	0.476233	0.476233	0	0
7.5	0.12689	0.12689	0.466768	0.279153	0	0
8	0.280444	0.172864	0.48881	0.474029	0	0
8.5	0.437677	0.285042	1.22527	0.642973	0	0
9	1.59807	0.652838	0.195394	0.133159	0	0
9.5	0.705248	0.394461	0.411404	0.411404	0	0
10	0.179301	0.179301	0.720508	0.505925	0	0
10.5	0.643643	0.608702	1.14449	0.579181	0	0
11	2.22884	1.00316	3.7134	0.896713	0	0
11.5	5.42499	1.09235	4.24409	0.910846	0	0
12	7.81566	0.824782	3.49907	0.890101	0.421525	0.421525
12.5	7.93428	0.544338	5.6431	0.283302	0	0
13	6.23506	0.743867	4.99312	0.258278	0.153282	0.153282
13.5	6.64699	0.730994	4.97017	0.593184	0.268243	0.191602
14	6.09897	1.06385	5.49529	0.198895	0.574807	0.306564
14.5	4.96065	0.888227	4.71565	0.358115	0.421525	0.421525
15	5.31097	0.602266	4.09369	0.625988	1.14961	0.613128
15.5	4.05495	0.707087	3.09532	0.624432	1.14961	0.766409
16	3.94461	0.599507	4.64006	0.491792	1.26458	0.574807
16.5	2.32079	0.688698	4.45854	0.464045	0.268243	0.268243
17	2.46515	0.399058	4.01589	0.350724	0	0
17.5	1.60727	0.908456	3.42128	0.474807	0.421525	0.306564
18	1.39211	0.620655	2.91769	0.511111	0.268243	0.268243
18.5	1.55394	0.584795	2.45442	0.523169	0	0
19	1.57601	0.439516	1.99414	0.522391	0.153282	0.153282
19.5	1.14752	0.404575	0.463267	0.402069	0.574807	0.306564
20	0.941557	0.338372	0.703134	0.474029	1.99266	0.996332
20.5	1.02431	0.3963	0.940408	0.537172	0	0
21	0.560889	0.313546	1.24083	0.585664	1.83938	0.996332
21.5	1.27809	0.280444	1.96133	0.552601	0.574807	0.383205
22	2.7364	0.445033	3.28851	0.567512	2.14595	1.03465
22.5	2.81088	0.541579	3.81453	0.568679	10.2316	6.936
23	2.62238	0.596749	3.04696	0.409459	19.1602	5.36487
23.5	1.50612	0.536982	1.97469	0.380157	20.4516	4.8667
24	0.385266	0.214241	1.81262	0.389103	5.2499	2.33755
