# Supplementary material for: Loss of ZBTB20 impairs circadian output and leads to unimodal behavioral rhythms
Source: eLife. 2016 Sep 22;5:e17171. doi: 10.7554/eLife.17171 (PMC5033604; doi:10.7554/eLife.17171)
Supplement: Figure 1—source data 2. — DOI: http://dx.doi.org/10.7554/eLife.17171.004 [file elife-17171-fig1-data2.xlsx]

## Sheet: CLAMS
Figure 1-source data 2: Data for temporal profiles of spontaneous activity in control and NS-ZB20KO mice.
	wt												NS-ZB20KO											mean		SD
time point (ZT)																							activity sum (30min)	wt	NS-ZB20KO	wt	NS-ZB20KO
0.5	1846	81	8912	41216	42471	1004	2668	947	18581	1992	6366	7389	47334	43534	2067	60364	7608	37487	154301	91313	45422		1	11122.8	54381.1	15238	45882
1	1153	39484	19263	22067	645	3685	5560	1450	93	1964	55942	9880	22920	26535	206	42993	1400	320	167991	64030	1368		1.5	13432.2	36418.1	17917.1	54159.6
1.5	9012	45442	246	752	5349	1057	1640	1906	117	21843	485	5250	48565	45479	88	25607	220	181	83700	28687	553		2	7758.25	25897.8	13367.2	29315.9
2	35883	932	6205	8746	1607	3893	28639	1805	9377	22477	185	3088	42963	29105	212	44009	212	295	88602	109	264		2.5	10236.4	22863.4	12022.5	31176.2
2.5	7092	14272	4670	21788	6392	11746	4288	1008	109183	2347	29477	37194	34279	48773	1584	20077	13878	1940	65200	309	15525		3	20788.1	22396.1	30063.2	22731.3
3	4388	4614	22724	10707	846	454	358	1874	24640	986	5476	3661	35178	47248	12862	19127	16210	4621	50461	5014	25015		3.5	6727.33	23970.7	8445.18	16996.8
3.5	4037	175	419	3305	395	295	6585	234	651	436	179	31235	35086	38908	11553	1352	6452	6634	77413	66286	2960		4	3995.5	27404.9	8820.38	28727
4	110	23438	6783	2655	21422	182	301	157	22438	245	200	15100	51047	25546	1607	6442	124	445	36483	43922	301		5	7752.58	18435.2	9871	20929.1
5	2305	181	2193	197	99	143	2113	322	179	18143	49	2294	30672	8021	181	396	62	127	184	925	1015		5.5	2351.5	4620.33	5071.34	10094
5.5	32155	100	5002	3916	141	65	20	396	3421	145	20469	9321	39144	17	2349	36	6839	330	9	441	465		6	6262.58	5514.44	10097	12803.2
6	177852	2305	968	45066	197	44540	1691	2113	3909	5210	18143	2987	25180	30672	13554	33892	396	1174	107605	184	24137		6.5	25415.1	26310.4	50712.3	33241.6
6.5	62298	32155	1400	99556	3916	3491	32215	20	525	998	145	226	26927	39144	15839	51247	36	137	89043	9	326		7	19745.4	24745.3	31932.4	30725.1
7	25761	109540	458	67649	1520	111	7374	3155	95226	1227	74	921	19031	12713	9798	31171	2772	708	144848	10659	276		7.5	26084.7	25775.1	40688.8	45709.7
7.5	9165	3267	35377	66518	574	169	1354	2963	106418	3304	187	577	22033	205	10407	26222	834	827	111433	102	538		8	19156.1	19177.9	33997.9	36038.6
8	329	1100	150729	14977	1900	2944	2448	2636	123680	22502	83	5752	8913	47	1518	17709	67	12729	108326	445	781		8.5	27423.3	16726.1	52033	34955.1
8.5	263	121	273	12011	313	1595	2771	341	56710	10116	12470	37413	14835	26	418	689	293	11714	96960	5127	650		9	11199.8	14523.6	17896.8	31399.8
9	25080	5966	6366	1461	1061	70	79614	11237	604	680	23317	2486	2804	57	66	1680	544	13966	84682	21022	241		9.5	13161.8	13895.8	22653.4	27570.9
9.5	153	93188	3546	0	7779	358	982	17791	1583	908	2989	917	54	999	6	296	390	657	80211	26086	15670		10	10849.5	13818.8	26415	26558.6
10	208	106565	10040	572	18340	1294	565	1910	2141	17464	431	9422	86	8008	507	1340	1269	317	35761	2328	43238		10.5	14079.3	10317.1	29877.1	16821.5
10.5	59	145177	59070	4727	13789	299	26266	1935	33857	2897	12648	9477	123	5068	1346	4536	3321	328	2225	142	1745		10.5	25850.1	2092.67	41404.4	1865
11	45959	52763	28223	819	629	20269	55022	30729	44572	171	45415	5715	3799	17713	187	1054	7902	11434	592	408	45204		11	27523.8	9810.33	21463.4	14578.4
11.5	78969	291	1641	36104	466	330	18492	2823	87529	1678	2038	12886	3418	27503	50	338	158	11828	6120	15654	48209		11.5	20270.6	12586.4	31328.5	16159.3
12	8495	60	31508	27303	7453	5300	64693	27678	104902	7087	6622	56452	321	23014	127	2083	606	9177	23556	17124	74189		12	28962.8	16688.6	31715.4	23622.7
12.5	1373	34119	31207	843	19165	6728	53803	26248	140137	78294	67806	26222	131	11220	2259	5484	1691	2662	32270	10351	72946		12.5	40495.4	15446	39899.8	23699.8
13	53577	87719	22526	15933	14928	880	85579	19495	112214	61846	54005	88567	963	116	5513	10487	1522	3146	22268	9957	68633		13	51439.1	13622.8	36531	21762.3
13.5	145560	30753	186471	43407	18923	11045	19502	83529	110397	69997	49020	121146	1762	487	273	54843	1942	12327	3540	10345	41219		13.5	74145.8	14082	56263.7	20002.3
14	244516	70611	283979	46350	35214	56026	41688	75231	93199	64678	29051	159845	17305	5075	6254	26358	6060	20601	7813	72765	102041		14	100032	29363.6	84492.6	34511.6
14.5	233866	117961	154701	49977	49867	63148	23763	77042	65322	58849	127357	38881	32794	8568	8889	17291	4321	13934	18117	59186	88654		14.5	88394.5	27972.7	60084.3	28258.2
15	235760	220070	182262	68682	44388	38090	110128	88919	60358	95860	141842	32353	44318	27762	14563	24932	3882	8501	1543	38151	34153		15	109893	21978.3	70380.4	15543.2
15.5	174516	61272	93167	60946	64123	59442	32028	51563	47606	87780	174729	44670	51877	47185	23248	25301	3129	12627	10268	2632	1625		15.5	79320.2	19765.8	47607.6	18928.5
16	144688	141349	157136	44139	96639	23768	14663	7662	19754	69587	141922	49155	44874	43962	10772	27051	14618	8408	9552	617	12186		16	75871.8	19115.6	57559.5	15929.5
16.5	147723	160869	111663	65064	69240	1769	31062	47070	125647	20954	105823	73905	52234	27535	16908	13833	9608	6761	195	34196	125077		16.5	80065.8	31816.3	50758.8	38413.8
17	96110	183337	73295	44344	82282	16437	13630	138684	102582	3474	103952	1819	26627	47753	9184	5389	4356	2027	24720	47443	57872		17	71662.2	25041.2	57498.2	21486.4
17.5	95504	155177	41069	30464	125007	71996	9291	108374	4668	2104	47583	6808	11133	53669	7859	1398	13663	11455	98413	29168	43246		17.5	58170.4	30000.4	52386.8	31007.6
18	145111	132040	630	6513	49200	16974	32289	65514	6348	563	1772	120949	3292	43733	9452	2213	56363	33514	96840	23200	34756		18	48158.6	33707	55119.2	30034.1
18.5	48129	184697	12499	375	23291	5766	7078	39419	108690	1770	593	137229	1570	65515	11329	16238	57910	54145	64907	22271	3449		18.5	47461.3	33037.1	62072.7	27087.1
19	2966	179808	73337	693	7493	12846	7951	47902	148726	3034	2610	105348	308	53370	9106	3749	43967	37934	40265	8468	4584		19	49392.8	22416.8	63428.8	20943.1
19.5	286	111071	24089	119	5787	3341	13011	3941	114797	964	76392	42776	8786	52966	18495	2502	32950	26326	54445	2226	34225		19.5	33047.8	25880.1	43573.9	19755.4
20	579	91952	304	19623	20711	20363	15248	2102	96313	47095	45302	2540	29981	53251	55443	10843	12009	22684	66780	29160	33154		20	30177.7	34811.7	33771.6	19644.3
20.5	2016	21	16878	84946	8938	2057	53022	531	1436	69111	14797	5548	37620	42986	45805	34491	3167	13210	75456	60501	52652		20.5	21608.4	40654.2	29887	22323.3
21	18037	85	5462	64701	66303	39506	22750	15412	17544	28510	746	21985	46423	28791	44841	41783	32995	5652	91201	95206	109347		21	25086.8	55137.7	21962.1	35068.3
21.5	75563	2154	7921	44125	60757	118246	99268	99487	4728	8768	1310	3063	45273	11594	22871	55236	43322	29125	155616	109201	116921		21.5	43782.5	65462.1	44981.7	49658
22	48037	282	75258	63538	121649	81571	68180	59141	84987	4790	2485	78923	52997	17619	40142	56701	54158	55161	166202	203478	32761		22	57403.4	75468.8	37593.4	63993.3
22.5	25194	49384	56807	42913	83071	93789	95157	6174	39623	5638	41214	40714	52735	21406	31258	52441	38056	61461	137497	141772	97121		22.5	48306.5	70416.3	29981.8	44725.7
23	78	103561	15403	27161	48895	26537	29394	9835	126961	56117	73078	12814	48259	63759	7010	36489	40164	41696	121044	218810	72743		23	44152.8	72219.3	39467.7	63252.2
23.5	9187	51746	19336	2651	6399	3995	34355	25206	2913	38188	56396	2088	55931	52721	9807	86579	12752	29390	79671	143642	22736		23.5	21038.3	54803.2	19899.3	43291.4
24	17559	6949	1939	860	889	83117	5837	4858	1047	1652	8984	3047	52689	36517	19240	32715	22187	33108	127431	179700	39897		24	11394.8	60387.1	23088.2	55273.8
0	3631	6977	3712	2737	12014	5338	3119	2615	1979	4682	475	10374	28440	53374	25830	113526	9827	20497	91086	69810	1620		0.5	4804.42	46001.1	3427.48	38499.1

## Sheet: miniature telemetry 
Figure 1-source data 2: Data for temporal profiles of spontaneous activity in control and NS-ZB20KO mice.
	control			NS-ZB20KO
time point (ZT)	mean	SEN	number of mice	mean	SEN	number of mice
0.5	688.667	216.202	9	2446.2	1304.63	5
1	376.833	151.673	9	1056	645.802	5
1.5	306	105.572	9	511.8	389.95	5
2	401.333	187.919	9	437.1	340.305	5
2.5	371.5	145.065	9	192.3	142.709	5
3	405.5	195.946	9	333.3	213.743	5
3.5	274.5	116.583	9	289.8	167.397	5
4	237.667	112.522	9	180.9	137.524	5
4.5	331.5	120.28	9	311.7	241.121	5
5	295.167	101.764	9	255.9	111.124	5
5.5	299.167	117.716	9	259.5	154.624	5
6	275.667	114.159	9	173.7	120.408	5
6.5	243	80.2717	9	156.6	113.965	5
7	326	141.386	9	228	122.035	5
7.5	346.333	156.09	9	387.9	243.008	5
8	361.833	105.343	9	344.1	179.851	5
8.5	243.167	93.4916	9	285.3	197.041	5
9	232.333	102.808	9	195.6	87.6273	5
9.5	357.333	132.432	9	231.6	127.72	5
10	323.833	133.022	9	305.4	206.362	5
10.5	445.833	187.374	9	220.2	120.586	5
11	441.5	131.146	9	262.5	106.056	5
11.5	438.5	153.881	9	429	200.846	5
12	550.667	154.965	9	665.7	319.896	5
12.5	1245.17	207.173	9	807.6	292.374	5
13	1844.67	226.479	9	1060.8	370.389	5
13.5	2083.67	242.789	9	610.8	221.573	5
14	1951.03	242.277	9	658.8	215.347	5
14.5	1900.17	184.962	9	622.5	276.394	5
15	1786.5	170.726	9	414.6	174.053	5
15.5	1776.33	213.812	9	520.2	412.828	5
16	1786.83	306.313	9	665.7	244.287	5
16.5	1450.67	260.219	9	508.2	204.858	5
17	1492	332.537	9	507.6	231.705	5
17.5	1434.5	332.717	9	474.6	308.856	5
18	1356.33	287.327	9	304.8	135.546	5
18.5	1217.83	342.575	9	357.9	138.487	5
19	877.833	298.259	9	490.5	196.251	5
19.5	874.333	348.574	9	583.5	317.774	5
20	947.667	321.441	9	457.5	203.173	5
20.5	788.167	216.674	9	491.4	179.692	5
21	813.333	198.923	9	375.6	126.375	5
21.5	1062.33	283.247	9	462.9	157.516	5
22	900	203.821	9	642	159.714	5
22.5	938.333	204.612	9	951	238.394	5
23	1055	251.352	9	1692.6	424.366	5
23.5	1286.17	291.272	9	2374.2	627.31	5
24	1228.31	213.289	9	2615.8	856.095	5
