# Supplementary material for: Loss of ZBTB20 impairs circadian output and leads to unimodal behavioral rhythms
Source: eLife. 2016 Sep 22;5:e17171. doi: 10.7554/eLife.17171 (PMC5033604; doi:10.7554/eLife.17171)
Supplement: Figure 3—source data 1. — DOI: http://dx.doi.org/10.7554/eLife.17171.010 [file elife-17171-fig3-data1.xlsx]

## Sheet: VO2
Figure 3-source data 1: Data for temporal profiles of the O2 consumption rate in control and NS-ZB20KO mice.
	Wild type			NS-ZB20KO
time point (ZT)	mean	SEM		mean	SEM
0	7574.03	315.732		10193.4	409.313
0.333333	7139.28	291.084		9734.54	392.387
0.666667	7065.4	256.957		9064.35	515.781
1	7459.6	268.894		8591.86	514.875
1.33333	7913.56	179.619		7832.64	477.396
1.66667	7686.85	432.531		7916.72	396.709
2	7616.52	310.017		7778.23	305.405
2.33333	7654.11	302.746		8187.37	389.44
2.66667	8134.64	484.074		7965.04	328.434
3	7750.06	375.933		8084.6	295.049
3.33333	7396.25	289.365		8009.87	265.004
3.66667	7015.65	264.453		8230.82	268.683
4	7326.79	320.562		8336.48	302.816
4.33333	8202.45	258.52		8118.9	371.173
4.66667	8157.65	108.602		8260.71	306.428
5	7764.54	169.034		8078.65	495.036
5.33333	7136.24	289.422		7980.52	327.207
5.66667	6912.42	368.572		7952.02	246.643
6	7433.68	465.524		7847.99	287.284
6.33333	8192.31	372.139		7593.19	367.267
6.66667	7892.29	313.176		7741.03	253.282
7	7653.76	362.351		7908.05	309.336
7.33333	7323.53	405.17		8049.99	332.137
7.66667	7161.86	370.737		8043.4	336.845
8	7645.03	395.381		8097.51	332.18
8.33333	7403.99	288.52		7700.87	240.764
8.66667	7306.08	365.417		7470.21	266.668
9	7239.21	468.678		7419.94	247.87
9.33333	7260.33	420.617		7199.43	196.4
9.66667	7130.31	312.159		7175.4	123.899
10	7070.77	288.252		7794.07	208.277
10.3333	7487.17	341.268		7979.32	281.168
10.6667	7735.2	348.38		8053.88	452.267
11	7764.39	307.065		8471.74	242.613
11.3333	8095.94	315.646		8341.23	207.765
11.6667	8183.6	288.204		7954	229.498
12	9013.84	289.622		8955.57	241.236
12.3333	10243.3	240.637		9548.76	222.887
12.6667	11286.5	287.349		9929.31	193.348
13	11627.5	433.293		10158.6	188.796
13.3333	11632.3	467.474		10095.7	124.993
13.6667	12093.2	291.791		9913.63	206.996
14	11609	379.083		9730.64	306.154
14.3333	10993.5	454.875		8968.83	439.58
14.6667	11255	484.877		9498.46	343.189
15	11467.6	332.881		9987.55	270.428
15.3333	11383.7	347.022		10200.6	246.327
15.6667	10993.6	406.574		9874.12	192.908
16	11187.6	404.526		9598.5	183.89
16.3333	10850	514.387		9180.51	322.306
16.6667	10739.3	550.138		8853.43	388.162
17	10681.4	431.114		8832.65	416.815
17.3333	10254.3	540.699		9140.93	349.995
17.6667	10251.6	241.292		9577.68	244.54
18	10197.4	418.325		9661	301.06
18.3333	10226.3	529.689		9555.39	183.358
18.6667	9924.69	688.597		9592.12	210.55
19	9990.27	411.031		10057.6	294.198
19.3333	9157.23	184.844		10070.3	309.673
19.6667	9119.97	247.35		10414	362.652
20	9116.32	469.896		10394.7	253.421
20.3333	9412.28	579.795		10377	207.935
20.6667	9690.34	681.064		10698.6	175.729
21	10441.5	590.01		10853.4	182.684
21.3333	10639.5	578.62		11056	217.632
21.6667	10318.6	451.837		10929.9	234.027
22	10233	481.118		11375.5	263.641
22.3333	10385.4	407.956		11580.6	390.719
22.6667	10455.9	370.309		11635.1	302.725
23	10321.2	302.151		11786.2	433.958
23.3333	9639.95	511.369		11446.7	371.235
23.6667	8406.12	438.157		11119.3	411.451
24	7574.03	315.732		10193.4	409.313

## Sheet: VCO2
Figure 3-source data 1: Data for temporal profiles of the CO2 production rate in control and NS-ZB20KO mice.
	Wild type			NS-ZB20KO
time point (ZT)	mean	SEM		mean	SEM
0	7330.8	352.937		8907.1	246.528
0.333333	6801.85	347.133		8512.28	292.166
0.666667	6682.94	309.18		7845.65	409.534
1	7063.01	345.856		7391.33	416.459
1.33333	7552.01	233.362		6831.69	404.593
1.66667	7152.88	347.443		6802.17	267.625
2	7187.89	278.375		6729.58	210.308
2.33333	7033.11	272.472		7088.38	247.469
2.66667	7360.89	487.717		6833.38	243.602
3	7057.4	436.603		6921.16	234.959
3.33333	6704.22	296.767		6927.95	241.27
3.66667	6326.27	299.5		7165.09	293.544
4	6567.77	304.087		7286.2	307.616
4.33333	7367.35	328.293		7020.63	376.383
4.66667	7228.49	199.291		7003.82	307.752
5	7004.66	174.977		6894.27	462.63
5.33333	6355.4	283.621		6794.57	366.263
5.66667	6227.56	391.572		6834.95	280.849
6	6517.45	504.244		6629.84	287.645
6.33333	7196.33	464.392		6360.13	351.053
6.66667	6921.47	396.718		6423.62	249.015
7	6799.08	383.367		6590.37	288.959
7.33333	6549.17	437.382		6802.85	334.238
7.66667	6296.79	390.1		6746.49	327.4
8	6838.05	482.475		6802.24	320.228
8.33333	6580.8	390.717		6505.57	278.83
8.66667	6447.53	440.003		6168.59	276.708
9	6454.74	518.916		6129.14	274.269
9.33333	6292.94	441.002		5887.33	137.969
9.66667	6209.99	310.119		5806.43	139.253
10	6270.69	306.713		6523.07	171.914
10.3333	6535.21	342.664		6671.59	318.801
10.6667	6839.32	329.607		6874.85	459.877
11	6969.57	298.255		7468.6	376.168
11.3333	7341	348.37		7424.66	272.591
11.6667	7347.42	269.535		6987.59	329.643
12	8285.31	284.189		8040.08	293.868
12.3333	9476.54	314.026		8615.25	274.425
12.6667	10425.4	373.908		9085.96	223.433
13	10930.8	403.661		9556.82	250.079
13.3333	11162.6	422.361		9729.84	203.219
13.6667	11588	237.917		9487.65	192.954
14	11280.8	292.259		9469.26	260.299
14.3333	10779	341.019		8698.66	403.514
14.6667	10953.8	393.021		9076.22	357.876
15	11218.7	287.587		9622.75	349.94
15.3333	11184.4	309.026		9771.62	288.268
15.6667	10838.5	378.655		9550.02	176.654
16	10942.9	353.89		9148.6	148.891
16.3333	10529.7	517.182		8723.24	247.714
16.6667	10626.8	531.447		8573.21	377.415
17	10411.4	467.046		8483.31	369.798
17.3333	9989.7	518.997		8723.74	329.477
17.6667	9982.1	240.866		9199.58	305.616
18	9929.26	401.505		9174.49	353.776
18.3333	10041.6	552.342		9266.85	266.031
18.6667	9780.27	709.253		9286.26	259.357
19	9687.57	437.182		9666.43	337.242
19.3333	8956.17	207.535		9842.07	363.8
19.6667	8830.16	237.62		10042.8	361.777
20	8892.38	464.817		10026.5	156.916
20.3333	9086.94	617.954		10085.2	198.013
20.6667	9246.42	732.809		10329.6	157.24
21	9991.39	628.646		10395.7	245.224
21.3333	10175.5	609.607		10652.8	188.31
21.6667	9984.45	500.577		10676.6	213.362
22	9751	498.268		10812.4	193.552
22.3333	9879.03	401.469		10793.7	242.075
22.6667	10040.1	349.49		10665.6	184.93
23	9822.09	344.214		10377.6	286.406
23.3333	9180.09	541.007		10015	229.021
23.6667	7911.22	447.081		9478.84	222.805
24	7330.8	352.937		8907.1	246.528

## Sheet: heat
Figure 3-source data 1: Data for temporal profiles of the heat production in control and NS-ZB20KO mice.
	Wild type			NS-ZB20KO
time point (ZT)	mean	SEM		mean	SEM
0	0.0169672	0.00113992		0.0247269	0.000836062
0.333333	0.0164695	0.000939859		0.0245108	0.00114027
0.666667	0.016181	0.00104488		0.0226006	0.00132666
1	0.0171657	0.00098992		0.020608	0.000913317
1.33333	0.0189798	0.000677245		0.0193654	0.00145121
1.66667	0.0177418	0.00125629		0.0194578	0.000890942
2	0.0181183	0.00115788		0.0187539	0.000778895
2.33333	0.0179831	0.000853521		0.0204442	0.000907561
2.66667	0.0187427	0.001531		0.0197005	0.000961099
3	0.0175568	0.00103885		0.0197502	0.000975041
3.33333	0.0165052	0.000934118		0.0195358	0.00078514
3.66667	0.0159854	0.00102775		0.0200639	0.000493003
4	0.0164682	0.000866434		0.0212417	0.000638839
4.33333	0.0188804	0.000892524		0.0200156	0.00117739
4.66667	0.0189571	0.000629175		0.020465	0.000752756
5	0.0177849	0.000816872		0.0195836	0.00165178
5.33333	0.0158884	0.000721345		0.0201265	0.00060883
5.66667	0.0158699	0.00125911		0.0196991	0.000804219
6	0.0166727	0.00134305		0.0182383	0.000514133
6.33333	0.0183737	0.000992776		0.0184186	0.000675168
6.66667	0.0181632	0.000885916		0.0184174	0.000726776
7	0.0175802	0.00124861		0.0197841	0.00099669
7.33333	0.0174536	0.00146862		0.0201001	0.00110651
7.66667	0.0168319	0.00122088		0.0191209	0.000713842
8	0.0174791	0.00120352		0.0194661	0.000655489
8.33333	0.0170742	0.00121867		0.0187889	0.000658701
8.66667	0.0164484	0.00112689		0.0182014	0.000838847
9	0.0165684	0.00138889		0.0188708	0.000576684
9.33333	0.0163953	0.00130226		0.0175028	0.00052452
9.66667	0.0167226	0.000988348		0.0172045	0.000485214
10	0.0160612	0.000855849		0.0195742	0.00067775
10.3333	0.0169882	0.00100838		0.0193928	0.000815897
10.6667	0.0173909	0.00115772		0.019389	0.00137245
11	0.0174741	0.000810351		0.0209311	0.000727817
11.3333	0.0186358	0.000762608		0.0207536	0.000820917
11.6667	0.0188283	0.000919102		0.0193605	0.000817941
12	0.0207571	0.000510215		0.022505	0.000721784
12.3333	0.0237529	0.000697626		0.0234151	0.000737412
12.6667	0.0260404	0.000803193		0.0247385	0.000750814
13	0.0266468	0.000822675		0.0256947	0.000428685
13.3333	0.0268561	0.000915258		0.0251231	0.00026297
13.6667	0.0279652	0.00075621		0.025116	0.000462678
14	0.0268129	0.000804409		0.0243901	0.000774905
14.3333	0.0254097	0.00102865		0.0224803	0.0011694
14.6667	0.0258346	0.000857247		0.0244297	0.00103442
15	0.0262799	0.000830564		0.0253799	0.00088475
15.3333	0.0267309	0.00100859		0.0257476	0.000914622
15.6667	0.0251814	0.0010861		0.0252221	0.000744679
16	0.0261825	0.000885262		0.023965	0.000893579
16.3333	0.0250493	0.00118761		0.0234001	0.000926191
16.6667	0.0246514	0.00120186		0.0231475	0.00101997
17	0.0248338	0.00065632		0.0220659	0.00100252
17.3333	0.0237102	0.000973746		0.022565	0.00085324
17.6667	0.0235965	0.000465133		0.0240824	0.000863232
18	0.0237785	0.000880721		0.0242533	0.000941935
18.3333	0.0233645	0.00163553		0.0236635	0.00086903
18.6667	0.0229966	0.0019589		0.0242406	0.000784989
19	0.0234216	0.00121856		0.0256888	0.00107985
19.3333	0.0213381	0.000599789		0.0257696	0.00112137
19.6667	0.0214169	0.00056417		0.0268296	0.000971514
20	0.0212643	0.00125735		0.0274192	0.000820747
20.3333	0.0216028	0.00159363		0.0259777	0.000696974
20.6667	0.0227941	0.00181608		0.0266103	0.000731256
21	0.024217	0.00153107		0.0273275	0.000734666
21.3333	0.0243614	0.00157208		0.0278156	0.000774836
21.6667	0.023664	0.00124112		0.0283139	0.00073153
22	0.0239305	0.00125719		0.0295124	0.000540053
22.3333	0.023721	0.000969889		0.0294778	0.000819041
22.6667	0.0240948	0.000944397		0.0298805	0.000912721
23	0.0237426	0.000715185		0.0301789	0.000926474
23.3333	0.0228317	0.00140068		0.0289474	0.00134347
23.6667	0.0194945	0.0014067		0.0280412	0.00141251
24	0.0169672	0.00113992		0.0247269	0.000836062

## Sheet: body temperature
Figure 3-source data 1: Data for temporal profiles of the body temperature in control and NS-ZB20KO mice.
	Wild type			NS-ZB20KO
time point (ZT)	mean	SEM		mean	SEM
0	37.3377	0.255265		37.9406	0.209766
0.5	36.6761	0.248981		37.4693	0.441887
1	36.2691	0.492854		37.0585	0.472893
1.5	35.9974	0.218109		36.5821	0.432751
2	35.9312	0.263308		36.061	0.395367
2.5	35.9566	0.198905		36.0496	0.449409
3	35.8267	0.198467		35.9028	0.439933
3.5	35.8104	0.232324		36.0324	0.379349
4	35.8159	0.225084		36.1645	0.45256
4.5	35.8631	0.278309		36.106	0.456292
5	35.7662	0.212832		35.6564	0.373695
5.5	35.7335	0.255454		35.8098	0.420994
6	35.6905	0.244067		35.8633	0.451497
6.5	35.7165	0.204573		35.9727	0.451561
7	35.6607	0.202526		35.8602	0.410164
7.5	35.6311	0.227114		35.8961	0.314203
8	35.7495	0.227561		36.1767	0.297218
8.5	35.6791	0.191044		35.9811	0.327181
9	35.6077	0.218392		36.2178	0.336319
9.5	35.8144	0.255064		36.2583	0.34289
10	36.0461	0.263146		36.1422	0.381853
10.5	36.1328	0.290805		36.2505	0.398996
11	36.269	0.227059		36.2736	0.332567
11.5	36.5209	0.198326		36.2244	0.345438
12	37.0269	0.188737		36.4462	0.337424
12.5	38.1446	0.109276		36.909	0.276381
13	38.4689	0.0794553		37.4219	0.240465
13.5	38.5089	0.0669931		37.366	0.267863
14	38.5209	0.0611528		37.3669	0.273765
14.5	38.4426	0.093831		37.3584	0.234638
15	38.315	0.160151		37.3004	0.249752
15.5	38.2854	0.145731		37.4776	0.207403
16	38.028	0.197083		37.3081	0.227859
16.5	37.8608	0.229705		37.1427	0.244407
17	37.823	0.249524		37.2347	0.272536
17.5	37.6662	0.236907		37.1233	0.424666
18	37.5742	0.265385		36.9146	0.525972
18.5	37.2477	0.331978		36.7633	0.507749
19	37.158	0.337864		36.6763	0.487554
19.5	37.201	0.354382		36.6766	0.459046
20	37.1954	0.352777		36.6393	0.506286
20.5	37.2694	0.293382		36.9841	0.497164
21	37.2257	0.324041		36.9463	0.414473
21.5	37.4678	0.313568		37.2895	0.502348
22	37.3836	0.293958		37.4695	0.46943
22.5	37.3849	0.322881		37.6921	0.343501
23	37.4989	0.321822		37.8304	0.23776
23.5	37.6062	0.27207		38.0707	0.149371
24	37.3377	0.255265		37.9406	0.209766
