# Supplementary material for: Loss of ZBTB20 impairs circadian output and leads to unimodal behavioral rhythms
Source: eLife. 2016 Sep 22;5:e17171. doi: 10.7554/eLife.17171 (PMC5033604; doi:10.7554/eLife.17171)
Supplement: Figure 4—source data 1. — DOI: http://dx.doi.org/10.7554/eLife.17171.013 [file elife-17171-fig4-data1.xlsx]

## Sheet: Sheet1
Figure 4-source data 1: Primer list for Q-PCR.
Gene name	Forward primer	Reverse primer
Zbtb20	GACCTGCTACTGCTGGTTG	CAGCTCTGCACATTTTGTCTCT
Prok2	CCCGCTACTGCTACTTCTG	CCGCACTGAGAGTCCTTGTC
Vip	AGTGTGCTGTTCTCTCAGTCG	GCCATTTTCTGCTAAGGGATTCT
Avp	GCCAGGATGCTCAACACTACG	TCTCAGCTCCATGTCAGAGATG
Grp	CTGTTGGCTCTGGTCCTCTG	CATACAGGGACGGGGATTCA
Tgfa	CACTCTGGGTACGTGGGTG	CACAGGTGATAATGAGGACAGC
Prokr2	CTGTACGTCTCCACCAACG	GAAGGAAGCGGTCTGATA
Vpac2	GACCTGCTACTGCTGGTTG	CAGCTCTGCACATTTTGTCTCT
Avpr1a	GCTGGCGGTGATTTTCGTG	GCAAACACCTGCAAGTGCT
Grpr	TTGTTCCCACCTGAACTTGGA	CGTGATGTTGCCAATAAGACCTA
Egfr	GCCATCTGGGCCAAAGATACC	GTCTTCGCATGAATAGGCCAAT
Nsm	AGGCACCTGAAGGACCTGAA	GGCCTCCATGTCAAAGAAGAC
Lhx1	AATGCAACCTGACCGAGAAGT	AACCAGATCGCTTGGAGAGAT
Bmal1	TGGAGGGACTCCAGACATTC	TGGGACTACTGGATCCTTGG
Per2	ACAGAGGCAGAGCACAACCC	TAGCCTTCACCTGCTTCACG
Dbp	GCCTGAGGAACAGAAGGATGA	AGCACAGCACGGTAGTGGGAC
Per1	TTCGTGGACTTGACACCTCTT	GGGAACGCTTTGCTTTAGAT
Cry2	AAGCTGAATTCGCGTCTGTT	GTGGTTTCTGCCCATTCAGT
Clock	GGTTTGATCACAGCCCAACT	CCTCCGCTGTGTCATCTTTT
Rev-erba	GCTGCCATTGGAGTTGTCAC	GACATGACGACCCTGGACTC
Rev-erbb	GAAGAGTGACCGCACAGATTG	TCCGAAAGAAACCCTTACAGC
Rgs16	GGTACTTGCTACTCGCTTTTCC	CAGCCGCGTCTTGAACTCT
Gpr176	GGTGTTATGGTCAACTTGCCG	AGAGCATCGTATAGATCCACCAG
Gapdh	AGGTCGGTGTGAACGGATTTG	TGTAGACCATGTAGTTGAGGTCA
