# Supplementary material for: Loss of ZBTB20 impairs circadian output and leads to unimodal behavioral rhythms
Source: eLife. 2016 Sep 22;5:e17171. doi: 10.7554/eLife.17171 (PMC5033604; doi:10.7554/eLife.17171)
Supplement: Figure 4—source data 2. — DOI: http://dx.doi.org/10.7554/eLife.17171.014 [file elife-17171-fig4-data2.xlsx]

## Sheet: CT8
Figure 4-source data 2: Data for qPCR analysis in control and NS-ZB20KO mice SCN at CT8.
	Wild type			NS-ZB20KO
				mean	SEM
Prok2	1			0.82	0.27
Vip	1			0.96	0.38
Avp	1			0.9	0.18
Grp	1			0.94	0.27
Tgfa	1			0.56	0.16
Prokr2	1			0.5	0.27
Vipr2	1			0.82	0.12
Avpr1a	1			0.7	0.42
Grpr2	1			0.67	0.24
EGFR	1			0.69	0.35
Nsm	1			1.03	0.36
Lhx1	1			0.71	0.35
Bmal1	1			0.8	0.33
Per2	1			0.81	0.26
Dbp	1			0.97	0.27
Per1	1			1.04	0.36
Cry2	1			1.15	0.29
Clock	1			0.82	0.33
Nr1d1	1			0.94	0.28
Nr1d2	1			0.96	0.18
Rora	1			0.89	0.23
Rorb	1			0.82	0.11
Rgs16	1			0.96	0.35
Gpr176	1			1.05	0.34
Zbtb20	1			0.28	0.07

## Sheet: CT20
Figure 4-source data 2: Data for qPCR analysis in control and NS-ZB20KO mice SCN at CT20.
	Wild type			NS-ZB20KO
				mean	SEM
Prok2	1			1.49	0.36
Vip	1			1.06	0.58
Avp	1			1.15	0.42
Grp	1			1.2	0.42
Tgfa	1			1.12	0.12
Prokr2	1			0.66	0.11
Vipr2	1			1.08	0.5
Avpr1a	1			1.43	0.21
Grpr2	1			1.18	0.32
EGFR	1			0.89	0.15
Nsm	1			1.02	0.09
Lhx1	1			1.07	0.4
Bmal1	1			1.09	0.28
Per2	1			1.15	0.3
Dbp	1			1.38	0.05
Per1	1			0.88	0.21
Cry2	1			1.21	0.11
Clock	1			1.13	0.12
Nr1d1	1			1.14	0.27
Nr1d2	1			1.11	0.16
Rora	1			1.12	0.17
Rorb	1			1.1	0.1
Rgs16	1			0.86	0.39
Gpr176	1			0.87	0.17
Zbtb20	1			0.28	0.09
