# Supplementary material for: Loss of ZBTB20 impairs circadian output and leads to unimodal behavioral rhythms
Source: eLife. 2016 Sep 22;5:e17171. doi: 10.7554/eLife.17171 (PMC5033604; doi:10.7554/eLife.17171)
Supplement: Figure 5—source data 1. — DOI: http://dx.doi.org/10.7554/eLife.17171.018 [file elife-17171-fig5-data1.xlsx]

## Sheet: Sheet1
Figure 5-source data 1: Primer list for CHIP.
site	Forward primer	Reverse primer
CHIP-Prokr2 M1	CACGCAAATCTTTGTCTCCA	ATGTGCAAAAATGCCAATCA
CHIP-Prokr2 M2	CCTGCAGTCTGGACGATGTA	TGGTTCTGCCTGTCCTACCT
