# Supplementary material for: Loss of ZBTB20 impairs circadian output and leads to unimodal behavioral rhythms
Source: eLife. 2016 Sep 22;5:e17171. doi: 10.7554/eLife.17171 (PMC5033604; doi:10.7554/eLife.17171)
Supplement: Figure 5—source data 2. — DOI: http://dx.doi.org/10.7554/eLife.17171.019 [file elife-17171-fig5-data2.xlsx]

## Sheet: D
Figure 5-source data 2: Data for CHIP analysis.
	IP-ZBTB20
time point	repeat 1	repeat 2	repeat 3
CT0	1	1	1
CT4	0.85	0.57	0.59
CT8	0.51	0.44	0.5
CT12	0.45	0.22	0.54
CT16	0.24	0.21	0.57
CT20	0.96	0.47	0.95
CT24	0.9	0.57	0.79
IgG	0.2	0.21	0.51
N-Zbtb20KO CT20	0.42	0.21	0.52

## Sheet: E
Figure 5-source data 2: Data for CHIP analysis.
	IP-P300
time point	repeat 1	repeat 2	repeat 3
CT0	1.28	0.89	1.07
CT4	1.64	2.06	1.96
CT8	2.07	1.66	1.01
CT12	0.61	0.86	0.94
CT16	1.02	1.2	1.27
CT20	3.06	2.44	2.05
CT24	2.14	1.82	2.17
IgG	0.51	0.51	0.29
NS-ZB20KO CT20	0.29	1.07	1.53
