# Supplementary material for: Loss of ZBTB20 impairs circadian output and leads to unimodal behavioral rhythms
Source: eLife. 2016 Sep 22;5:e17171. doi: 10.7554/eLife.17171 (PMC5033604; doi:10.7554/eLife.17171)
Supplement: Figure 6—source data 1. — DOI: http://dx.doi.org/10.7554/eLife.17171.022 [file elife-17171-fig6-data1.xlsx]

## Sheet: C
Figure 6-source data 1: Data for temporal profiles of wheel-running activity.
	Nestin-Cre +inject DIO-Prokr2					NS-ZB20KO+inject DIO-mCherry					NS-ZB20KO+inject DIO-Prokr2					NS-ZB20KO+inject DIO-Prokr2
	Pre-injection		Post-injection			Pre-injection		Post-injection			Pre-injection		Post-injection			Pre-injection		Post-injection
time point (CT)	mean	SEM	mean	SEM		mean	SEM	mean	SEM		mean	SEM	mean	SEM		mean	SEM	mean	SEM
0	0.51	0.17	0.47	0.14		15.27	0.95	14.43	2.04		10.46	4.14	2.64	1.31		14.86	4.58	9.99	1.5
0.5	0	0	0	0		9.63	1.77	1.73	0.79		0.22	0.17	0.57	0.55		3.23	1.03	8.93	1.78
1	0	0	0	0		1.51	0.72	0.06	0.06		0	0	0.62	0.62		0.25	0.18	5.1	1.51
1.5	0	0	0	0		0.05	0.05	0.08	0.08		0.07	0.07	0	0		0.17	0.13	0.41	0.35
2	0	0	0	0		0	0	0.03	0.03		0	0	0	0		0	0	0	0
2.5	0	0	0	0		0.08	0.06	0.03	0.03		0.1	0.07	0	0		0	0	0	0
3	0	0	0	0		0.03	0.03	0.1	0.06		0	0	0	0		0	0	0	0
3.5	0	0	0	0		0.12	0.12	0.13	0.06		0	0	0	0		0.05	0.05	0	0
4	0	0	0	0		0.13	0.09	0.04	0.03		0	0	0	0		0.12	0.09	0	0
4.5	0	0	0	0		0.06	0.03	0	0		0.1	0.1	0	0		0.01	0.01	0	0
5	0	0	0	0		0.27	0.19	0.06	0.04		0	0	0	0		0.03	0.03	0.03	0.02
5.5	0	0	0	0		0.44	0.19	0.08	0.04		0	0	0.03	0.03		0.03	0.03	0.05	0.05
6	0.03	0.02	0.02	0.02		0.1	0.08	0.14	0.08		0.03	0.03	0	0		0.14	0.1	0	0
6.5	0	0	0.1	0.1		0.15	0.09	0.06	0.05		0.03	0.03	0	0		0.16	0.11	0.08	0.06
7	0	0	0.03	0.02		0.35	0.23	0.24	0.13		0	0	0	0		0.14	0.14	0	0
7.5	0.12	0.09	0.11	0.07		0.36	0.2	0.19	0.12		0	0	0	0		0.09	0.09	0.02	0.02
8	0.19	0.18	0.15	0.14		0.36	0.22	0.08	0.06		0	0	0	0		0.29	0.29	0.08	0.06
8.5	0.15	0.14	0.11	0.11		0.12	0.1	0.13	0.06		0.07	0.07	0.03	0.03		0	0	0.35	0.22
9	0.01	0.01	0	0		0.15	0.08	0.41	0.14		0	0	0.03	0.03		0.31	0.21	0.11	0.08
9.5	0	0	0.02	0.02		0.35	0.22	0.3	0.21		0.24	0.1	0.08	0.07		0.2	0.14	0	0
10	0	0	0.01	0		0.26	0.12	0.63	0.4		0	0	0.03	0.03		0.06	0.06	0.18	0.18
10.5	0.02	0.02	0.02	0.02		0.2	0.08	0.3	0.12		0.07	0.03	0.04	0.04		0	0	0.08	0.06
11	0	0	0	0		0.47	0.24	0.15	0.06		0	0	0	0		0.02	0.02	0.02	0.02
11.5	0.04	0.03	0.04	0.03		0.28	0.08	0.28	0.1		4.71	1.5	9.96	2.05		0.05	0.03	0	0
12	2.84	0.68	3	0.57		5.14	1.03	2.9	1.16		0.53	0.31	2.01	0.51		0.04	0.03	0.01	0.01
12.5	5.93	0.6	5.72	0.5		0.38	0.11	0.92	0.17		0.48	0.24	0.54	0.15		0.32	0.08	1.92	0.59
13	6.04	0.65	5.62	0.56		0.49	0.17	0.9	0.22		0.95	0.38	0.9	0.3		0.24	0.06	2.67	0.58
13.5	6.17	0.56	6.11	0.46		1.16	0.42	1.01	0.32		1.36	0.67	1.03	0.3		0.36	0.14	2.86	0.84
14	6.2	0.6	6.19	0.5		2.36	0.94	1.2	0.54		1.15	0.52	0.77	0.24		0.27	0.13	2.04	0.46
14.5	6.23	0.6	6.25	0.49		0.86	0.31	0.88	0.35		0.55	0.31	0.43	0.22		0.3	0.15	2.65	0.68
15	4.15	0.83	4.7	0.71		0.8	0.49	0.64	0.18		1.15	0.9	0.8	0.39		0.3	0.12	2.04	0.56
15.5	4.97	0.8	5.5	0.67		0.61	0.25	0.75	0.31		1	0.64	0.93	0.36		0.84	0.34	1.25	0.36
16	4.72	0.72	5	0.56		0.83	0.32	1.6	0.66		0.12	0.07	0.8	0.43		1.07	0.67	0.85	0.27
16.5	4.73	0.6	4.52	0.55		1.28	0.59	1.71	0.36		0.41	0.21	0.89	0.31		0.27	0.17	2.9	0.76
17	3.88	0.52	4.17	0.51		1.17	0.49	1.68	0.36		0.14	0.09	1.51	1.07		0.96	0.65	2.08	0.57
17.5	3.82	0.73	4.14	0.62		0.65	0.31	1.29	0.39		0.6	0.38	1.3	0.62		0.19	0.12	1.51	0.49
18	3.25	0.58	3.45	0.47		0.26	0.13	0.89	0.18		1.12	0.95	0.74	0.4		0.72	0.3	1.23	0.43
18.5	4.16	0.93	3.86	0.77		0.29	0.13	0.72	0.22		0.5	0.29	0.55	0.2		0.92	0.41	1.66	0.55
19	2.41	0.63	2.79	0.62		0.24	0.08	0.43	0.13		0.43	0.38	1.61	0.54		0.68	0.32	1.53	0.57
19.5	2.61	0.62	2.69	0.54		1.09	0.43	1.73	0.62		4.07	3.41	2.04	0.72		0.85	0.65	1.44	0.49
20	1.96	0.62	2.03	0.54		0.65	0.22	1.93	0.53		2.71	1.45	2.71	0.78		4.24	3.52	1.18	0.34
20.5	2.43	0.69	2.34	0.65		1.02	0.28	2.8	1.29		2.48	0.95	2.75	0.74		2.2	1.14	1.19	0.43
21	2.7	0.58	2.23	0.5		1.78	0.47	2.06	0.52		12.14	3.09	6.13	1.73		1.29	0.44	2.01	0.62
21.5	2.57	0.53	2.53	0.46		2.97	0.75	3.09	0.7		25.34	4.5	11.24	2.02		2.84	1.09	1.03	0.33
22	1.97	0.53	1.7	0.44		5.88	0.96	5.43	1.3		19.31	4.21	17.66	2.94		4.5	1.29	3.84	0.59
22.5	2.45	0.48	2.16	0.41		7.27	0.77	10.25	1.82		4.24	2.14	11.09	2.15		12.93	2.72	6.67	0.86
23	4.41	0.71	4.07	0.59		12.7	0.99	16.23	3.49		0.33	0.21	10.43	3.29		22.25	3.61	13	3.11
23.5	3.67	0.76	3.17	0.63		18.56	2.4	17.7	4.85		2.64	0.71	6.34	1.63		20.97	5.02	14.13	1.87
