# Supplementary material for: Loss of ZBTB20 impairs circadian output and leads to unimodal behavioral rhythms
Source: eLife. 2016 Sep 22;5:e17171. doi: 10.7554/eLife.17171 (PMC5033604; doi:10.7554/eLife.17171)
Supplement: Figure 6—source data 2. — DOI: http://dx.doi.org/10.7554/eLife.17171.023 [file elife-17171-fig6-data2.xlsx]

## Sheet: Data 1
Figure 6-source data 2: Data for temporal profiles of spontaneous activity in control and Foxg1; ZB20KO mice.
time point (ZT)	Control							Foxg1; ZB20KO
0.5	552.26	133.62	347.93	482.62	6.41	13.43	16.34	10.29	2.65	192.76	1384.26	2.05	8.64	22.1
1	478.38	52.87	367.58	653.89	0.12	4.18	29.02	20.09	10.74	82.98	1037.11	0.2	6.04	0.49
1.5	523.18	26.62	255.79	430.35	33.87	0.05	118.74	9.32	23.66	185.51	730.84	0.39	20.96	0.24
2	331.21	19.89	214.59	401.19	1.64	22.38	90.55	18.15	1.55	165.85	1158.01	0.18	11.86	5.49
2.5	161.4	55.73	78.7	265.02	1.21	3.68	13.22	6.26	1.67	167.06	769.05	5.72	5.11	61.49
3	4	69.35	73.99	328.36	11.89	0.83	1.62	10.42	1.66	245.49	507.76	16.01	25.43	19.86
3.5	3.07	4.04	55.25	81.92	92.15	22.53	55.1	16.45	3.11	223.89	785.83	2.95	20.32	46.11
4	1.08	4.41	73.86	26.08	4.14	8.93	77.96	0.83	7.25	106.4	665.27	0.55	6.93	11.36
4.5	1.29	22.69	64.82	13.11	2.05	45.97	110.38	17.7	2.51	138.82	216.14	2.84	13.88	2.63
5	3.44	60.32	126.71	153.23	4.34	16.53	12.07	13.74	7.67	163.63	14.27	31.97	10.92	45.09
5.5	1.29	28.32	207.67	48.35	2.39	0.09	6.39	2.35	1.38	194.71	7.32	0.29	13.3	7.53
6	0.28	7.16	152.29	47.45	126.42	12.55	21.58	7.41	19.5	124.22	0.03	0.89	71.3	4.46
6.5	1.98	36.05	80.27	26.21	55.6	10.77	4.17	5	18.16	26.24	1.22	5.87	28.62	2.3
7	0.7	2.39	2.9	38.96	2.12	9.09	14.51	6.22	1.56	49.85	31.89	2.78	7.81	45.23
7.5	2.34	10.62	21.33	12.99	10.32	9.14	99.67	17.76	1.79	41.17	0.01	90.2	49.84	54.24
8	1.66	39.63	87.96	17.17	2.99	9.37	28.94	5.4	5.72	58.85	0.02	7.35	30.06	9.13
8.5	10.93	58.41	16.82	17.36	8.81	65.42	3.17	12.54	41.9	70.6	1.13	0.06	22.11	5.61
9	3.11	26.8	39.24	18.06	13.59	21.05	87.14	14.23	84.15	45.63	0.13	0.64	27.69	7.51
9.5	3.4	44.54	9.85	12.82	54.64	12.48	101.88	18.84	33.03	89.77	2.31	51.2	24.85	22.35
10	5.08	93.02	58.13	4.75	67.55	13.45	31.95	15.84	34.23	90.77	0.06	79.84	5.62	73.02
10.5	0.09	0.62	10.07	14.02	2.95	2.22	25.44	1.74	8.35	125.16	0.05	9.14	23.86	15.21
11	1.61	31.32	0.08	13.92	21.92	2.2	109.56	6.56	22.87	104.17	0.48	13.95	21.03	14.45
11.5	144.24	58.01	7.84	8.07	78.26	14.75	145.56	40.47	169.12	70.93	15.91	147.01	80.16	95.68
12	458.55	73.06	54.27	12.06	320.05	107.75	281.42	51.66	334.65	137.54	84.68	83.87	276.75	411.05
12.5	557.87	315.28	58.75	5.3	702.16	533.47	399.06	75.87	286.72	92.22	92.47	764.75	452.99	961.45
13	689.69	471.66	0.02	1.28	667.77	234.07	458.14	112	427.36	176.65	834	662.7	398.53	821.19
13.5	371.59	444.5	3.2	0.26	740.71	467.56	471.81	64.35	263.57	158.49	658.43	1204.29	416.21	527.47
14	343.07	405.69	9.44	0.22	437.86	242.97	389.7	77.53	459.02	206.84	652.54	824.65	303.93	438.71
14.5	314.65	402	45.42	16.39	561.83	149.79	317.67	69.01	270.96	153.44	886.38	1341.76	171.94	298.76
15	212.43	207.38	32.06	76.2	472.13	132.06	325.11	83.62	140.27	72.17	832.52	1382.76	86.6	172.97
15.5	231.22	183.28	21.26	5.16	187.02	260.09	534.94	87.92	87.16	100.11	1054.91	431.03	41.26	48.78
16	264.54	296.3	21.29	0.1	75.15	215.16	178.71	64.83	116.48	143.99	785.19	918.08	121.94	286.58
16.5	259.31	235.85	0.05	8.02	19.44	23.01	214.74	64.87	47.93	5.48	985.83	963.54	31.93	89.57
17	268.07	213.35	36.63	84.81	146.69	140.96	256.22	34.43	34.28	0.62	1274.88	995.78	43.46	169.03
17.5	502.81	183.25	2.96	22.76	18.3	11.76	342.45	52.05	52.12	17.92	1336.6	149.24	17.02	220.69
18	457.72	99.22	88.22	219.43	50.14	126.12	185.26	31.96	29.86	138.48	774.06	289.35	57.47	28.49
18.5	392.79	77.71	22.37	0.56	17.09	137.36	3.89	40.49	36.28	73.56	782.21	352.06	19.7	210.87
19	459.62	188.13	0.32	1.58	121.93	267.58	158.22	76.31	29.16	13.82	1177.05	483.2	21.61	88.81
19.5	408.17	278.75	75.19	1.46	30.91	68.23	387.24	50.3	83.54	58.06	380.66	2.42	24.23	235.9
20	420.13	246.21	39.22	316.88	81.83	66.67	283.95	101.9	53.53	120.38	3.46	45.19	27.73	119.69
20.5	465.49	205.37	143.1	163.19	167.72	122.8	187.75	129.66	111.98	125.1	173.21	512.35	22.67	292.53
21	252.36	120.95	540.72	116.95	174.43	87.65	382.53	123.1	203.95	132.77	462.91	608.38	159.47	217.13
21.5	454.4	96.47	659.46	692.63	293.01	84.39	270.21	65.65	129.41	148.47	358.12	733.09	211.19	264.83
22	474.72	138.86	479.93	622.99	285.65	40.63	118.91	80.89	90.26	119.24	380.37	806.91	254.03	86.69
22.5	592.57	178.74	345.24	714.72	276.35	0.26	95.75	26	60.68	197.66	610.47	1004.23	130.36	11.7
23	425.12	72.86	302.26	764.55	88.96	13.54	113.03	17.68	33.28	132.88	344.66	385.88	32.61	4.99
23.5	654.57	38.71	259.87	516.21	2.8	69.84	92.56	16.59	2.55	71.51	426.12	808.18	7.92	3.34
24	572.34	54.03	161.78	683.47	2.23	2.49	44.98	26.09	3.68	124.95	662.38	226.47	3.32	74.34
