# Supplementary material for: Loss of ZBTB20 impairs circadian output and leads to unimodal behavioral rhythms
Source: eLife. 2016 Sep 22;5:e17171. doi: 10.7554/eLife.17171 (PMC5033604; doi:10.7554/eLife.17171)
Supplement: Figure 7—source data 1. — DOI: http://dx.doi.org/10.7554/eLife.17171.026 [file elife-17171-fig7-data1.xlsx]

## Sheet: CT9
Figure 7-source data 1: Expressed genes were significantly changed in NS-ZB20KO mice at CT9.
	name	ct9_ko_0	ct9_ko_1	ct9_wt_1	ct9_wt_0	fold_change	P_value	Q_value
XLOC_008101	Xxylt1	5.49931	4.65892	6.52395	5.68369	0.832121	4.04e-05	0.00880341
XLOC_006972	Srebf2	11.106	14.3202	9.94365	13.1573	1.10066	0.000150582	0.0164134
XLOC_016683	Atp5j2	926.537	654.87	1205.12	931.928	0.739996	0.00174725	0.0181381
XLOC_016452	Kctd10	8.96032	9.31221	10.7138	11.0768	0.838551	0.00201043	0.0182614
XLOC_015563	Pcdh7	8.78102	8.18591	7.99528	7.39524	1.10243	0.00199093	0.0188706
XLOC_022382	Slc17a5	6.27974	6.13817	5.97146	5.83149	1.0521	0.00165635	0.0190044
XLOC_002176	Atcay	20.9374	23.0049	19.4923	21.5677	1.0702	0.00174489	0.0190193
XLOC_009892	Hbegf	5.5619	8.57176	9.18684	12.1749	0.661634	0.00192005	0.0190259
XLOC_022308	Fem1b	29.6278	27.5869	26.3062	24.281	1.13101	0.0015081	0.0193391
XLOC_018269	Rps16	1553.84	863.99	1943.18	1251.37	0.756861	0.00160646	0.0194561
XLOC_022881	Brcc3	89.5613	40.0679	107.877	58.2977	0.780078	0.00149637	0.020388
XLOC_018229	Atp5sl	14.187	15.3375	11.9689	13.103	1.17759	0.00234481	0.0204468
XLOC_020456	Ndufb7	454.689	352.123	541.893	440.007	0.821684	0.00247247	0.0207307
XLOC_019337	Sdhaf1	19.9919	16.5501	20.8838	17.4347	0.953639	0.00261598	0.0211217
XLOC_004757	Rps29	6577.26	2530.29	7055.4	3010.66	0.904778	0.00148111	0.0215255
XLOC_004448	Nrxn3	16.7235	20.2306	11.1712	14.6541	1.43093	0.00138435	0.0215563
XLOC_017555	Pyurf	22.6906	20.3863	20.5967	18.3125	1.10711	0.00307027	0.0215909
XLOC_002084	Gstt3	5.86517	5.6952	3.91419	3.72403	1.51349	0.00327709	0.0216487
XLOC_018628	Ucp2	16.0991	27.4599	9.3101	20.609	1.45589	0.00288906	0.0217178
XLOC_010085	Mrpl11	43.3719	38.2826	56.0309	51.0775	0.762354	0.00339892	0.0217931
XLOC_015617	Srp72	63.0412	55.0643	69.5488	61.5108	0.901159	0.00300269	0.0218196
XLOC_008674	H2-Q4	9.56647	10.4348	8.61853	9.47717	1.10531	0.00323724	0.0220537
XLOC_001626	Oaz1	382.936	304.87	414.705	336.357	0.915778	0.00283808	0.0220965
XLOC_003438	Irgm1	15.2617	16.5348	13.4113	14.6814	1.13184	0.000515648	0.0224823
XLOC_001913	Heca	9.31404	6.24865	10.3029	7.23332	0.88746	0.00135161	0.0226654
XLOC_004426	Ift43	39.9727	22.3678	49.0063	31.3895	0.77542	0.000419587	0.0228675
XLOC_013142	Pogz	4.47598	5.7532	3.44674	4.71149	1.25385	0.00383329	0.0238759
XLOC_017054	Snrpg	279.516	183.616	329.755	233.23	0.822636	0.00398468	0.0241294
XLOC_011481	Dut	6.55822	7.63286	8.52241	9.58883	0.783551	0.0013349	0.0242506
XLOC_020005	Cox6a2	9.05806	7.77048	5.59487	4.32076	1.69717	0.00124047	0.0245839
XLOC_020285	Gsr	22.3784	14.2142	24.6964	16.5011	0.888224	0.00429946	0.0253319
XLOC_013351	Unc5c	6.55391	6.00152	5.27119	4.71395	1.25741	0.00120127	0.0261876
XLOC_007607	Zfp263	5.23866	4.47084	6.02063	5.25464	0.861132	0.000744052	0.0270339
XLOC_006933	Eif3l	167.099	104.951	176.706	114.409	0.93451	0.00497532	0.0278107
XLOC_004005	C1ql1	7.04108	11.8579	4.15863	9.01937	1.43413	0.00488724	0.0280373
XLOC_023276	Dcaf12l1	25.1246	21.2697	27.7037	23.8583	0.899777	0.00117032	0.0283478
XLOC_005753	Rfesd	13.0434	11.3701	11.3781	9.70266	1.15809	0.000408783	0.0297049
XLOC_004592	Mark3	19.0443	13.7656	22.4196	17.1293	0.829603	0.00109583	0.0298613
XLOC_021703	Lysmd2	72.9851	52.4772	80.9467	60.4636	0.887222	0.000989977	0.0308307
XLOC_014811	Abca1	4.25418	3.91302	4.42771	4.08991	0.958859	0.00610404	0.0324556
XLOC_013450	Slc7a14	9.36628	12.5845	8.09453	11.2884	1.13248	0.00603666	0.0328998
XLOC_002157	Abhd17a	17.1372	20.4475	18.527	21.7942	0.932132	0.010026	0.0352526
XLOC_013892	Cisd2	9.86387	23.0431	14.2102	27.4842	0.789242	0.0068655	0.0356352
XLOC_018070	Rps5	1881.01	1562.79	2343.64	2040.17	0.785572	0.00998859	0.0356969
XLOC_017206	Necap1	141.36	114.691	156.313	129.979	0.89437	0.00705198	0.0357519
XLOC_009897	Ndufa2	377.153	234.423	473.913	328.326	0.762336	0.00953875	0.0358525
XLOC_006469	Osgep	47.3029	29.2134	56.9574	39.1682	0.796003	0.00974854	0.03602
XLOC_013884	Aimp1	65.4782	58.0379	80.3481	73.3798	0.803472	0.00994512	0.036134
XLOC_008695	Gnl1	6.86876	12.4402	9.03085	14.5387	0.819233	0.00950095	0.036337
XLOC_016994	Chmp3	68.0233	46.4774	61.2748	39.5277	1.13589	0.00935004	0.0363984
XLOC_016810	Cald1	11.2525	14.742	6.70833	10.3486	1.52398	0.0107383	0.0365772
XLOC_018860	Rnf40	3.40306	3.39181	4.00949	4.01883	0.846363	0.0106261	0.0367697
XLOC_020739	Mir1903,Nrp1	6.57615	7.59501	5.64714	6.63832	1.15349	0.00934421	0.037037
XLOC_014622	2010015L04Rik	5.14318	5.86064	4.25939	4.95245	1.19453	0.00866782	0.0370507
XLOC_010356	Cnnm1	6.50872	7.92411	6.28524	7.70701	1.03149	0.00921819	0.0372142
XLOC_018349	Vstm2b	11.567	10.9503	9.8406	9.26513	1.17856	0.00769339	0.0372702
XLOC_018089	Napa	72.7196	78.0384	85.9094	91.5438	0.849565	0.00752599	0.0372879
XLOC_009097	Uqcc2	391.203	385.344	436.585	429.57	0.896545	0.00821234	0.0372977
XLOC_003099	Mlx	23.2466	18.8023	27.9701	23.4075	0.818429	0.00807273	0.0374437
XLOC_018121	Pglyrp1	6.00299	4.03524	9.46979	7.40974	0.594698	0.00858849	0.0374458
XLOC_019969	Asphd1	5.26451	4.50061	3.93292	3.13008	1.38257	0.00917363	0.0377331
XLOC_011400	Katnbl1	7.79039	8.22023	11.4217	11.7615	0.690613	0.0079913	0.0378718
XLOC_000183	Rpl37a	514.76	563.121	670.522	723.119	0.773428	0.0085399	0.0379939
XLOC_005243	Dapk1	3.87059	6.49437	4.44274	7.05027	0.901849	0.00917012	0.038444
XLOC_014228	Leprot	13.3818	13.9579	17.3717	17.803	0.777255	0.0117641	0.0394551
XLOC_015805	Wsb2	22.6741	27.9464	30.6856	36.2825	0.75589	0.0126391	0.0405196
XLOC_012861	E2f5	19.9566	11.3962	21.7797	13.2926	0.893948	0.0125442	0.0408155
XLOC_021863	Nckipsd	7.71017	10.4158	8.48308	11.1592	0.922804	0.0123882	0.0409184
XLOC_009791	Mbp	147.209	1289.52	200.97	1345.59	0.928984	0.0133818	0.0410878
XLOC_007854	Cpox	4.05521	11.801	6.79921	14.4328	0.746807	0.0132852	0.0413738
XLOC_017602	Elmod3	17.6227	18.8947	14.1644	15.5769	1.22783	0.0131982	0.0416986
XLOC_008512	2810468N07Rik	10.0746	15.8487	14.7132	20.2892	0.740615	0.0138884	0.0420511
XLOC_004291	Scfd1	78.1231	36.8863	82.6803	41.1151	0.929028	0.0237843	0.042851
XLOC_009746	Cidea	7.48028	5.2735	11.451	8.96592	0.624667	0.0231098	0.0430592
XLOC_000213	Gmppa	12.902	12.3806	12.568	12.0212	1.0282	0.0233097	0.0430636
XLOC_022411	Tmed3	45.0117	53.7542	52.3165	60.5173	0.875322	0.0245016	0.0430755
XLOC_008177	Abhd10	27.0652	19.4629	23.9266	16.0705	1.16329	0.0247271	0.0431241
XLOC_009091	Itfg3	5.72409	6.06032	4.44025	4.67686	1.29256	0.0237658	0.0431746
XLOC_005767	4833422C13Rik	7.01395	5.36349	6.24501	4.64829	1.13624	0.0230416	0.0433024
XLOC_010708	Rbp4	3.10262	3.08914	3.60814	3.63506	0.854838	0.0244491	0.0433326
XLOC_003792	Rps6kb1	6.0909	6.2388	6.54109	6.72382	0.929497	0.0236987	0.0434144
XLOC_011828	Adrm1	22.9036	34.8711	28.6728	40.2392	0.838384	0.0229174	0.0434434
XLOC_021307	Vstm5	4.55113	4.91887	4.95238	5.35206	0.919021	0.0243561	0.0435216
XLOC_003800	Ppm1e	6.24701	7.95215	7.96973	9.52971	0.811407	0.0279831	0.0435737
XLOC_003308	Uqcr10	817.179	336.71	904.681	418.209	0.872249	0.0226035	0.0436068
XLOC_014396	Sfpq	10.1931	10.0938	14.2798	13.831	0.721676	0.0284194	0.0436298
XLOC_003360	Slc1a4	17.5215	19.8111	14.5397	17.0826	1.18058	0.028221	0.0436324
XLOC_017606	Tmsb10	448.873	631.371	490.57	676.181	0.925857	0.0228992	0.0437897
XLOC_011675	Ergic3	206.413	130.186	190.695	115.791	1.09825	0.0279516	0.0438378
XLOC_005538	Gmds	19.3187	10.5466	17.5972	8.68218	1.13645	0.0253596	0.0438762
XLOC_016731	Ppp1r9a	8.1474	14.1109	7.9326	13.9108	1.01899	0.0225462	0.0438845
XLOC_013814	Sars	31.053	33.7053	38.972	40.9594	0.810173	0.0278795	0.0440415
XLOC_003370	Commd1	221.003	96.3373	255.566	127.875	0.827612	0.0291165	0.0440792
XLOC_004577	Ppp2r5c	85.3054	79.1579	95.7128	90.5571	0.88293	0.0289346	0.04411
XLOC_018602	Ints4	25.8695	20.8577	23.2528	18.0494	1.13135	0.0224748	0.0441397
XLOC_019820	Taf10	73.6404	52.2563	88.1668	68.0693	0.805811	0.0269809	0.0442243
XLOC_022709	Cdk16	17.8032	18.1721	22.5916	22.5591	0.796783	0.0278327	0.0442886
XLOC_005545	Serpinb6a	25.6059	21.5292	29.715	25.3082	0.85664	0.0266256	0.0443083
XLOC_001152	Tiprl	27.9917	20.8565	30.888	23.998	0.889994	0.0258395	0.0443543
XLOC_008946	Rnaset2b	4.90074	4.05165	4.61533	3.74104	1.07133	0.0269006	0.0444267
XLOC_010992	Olfm1	179.168	92.2885	206.188	121.771	0.827715	0.0277277	0.0444459
XLOC_007150	Tars	39.7341	25.0789	37.6812	22.8759	1.07028	0.0224434	0.0444788
XLOC_022458	Cdv3	13.5712	14.6216	16.0817	16.9235	0.854193	0.0275779	0.0445332
XLOC_003563	Ulk2	11.4363	11.5816	10.6692	10.8778	1.06826	0.02738	0.0445435
XLOC_012456	Gpr176	5.50734	7.43675	4.34	6.36307	1.20938	0.0265911	0.0445912
XLOC_022492	Slc38a3	26.6892	32.9978	21.0924	27.8471	1.21961	0.0264092	0.0446295
XLOC_013512	Pfn2	182.247	109.559	219.855	144.183	0.801581	0.0262847	0.0447661
XLOC_006306	Fam107a	27.8993	47.8424	18.4791	37.8129	1.34551	0.0199368	0.0448065
XLOC_005637	H2afy	64.9983	47.9626	61.9009	45.0667	1.05603	0.0213957	0.0448486
XLOC_000100	1500015O10Rik	14.1749	6.15636	29.3451	20.2934	0.409587	0.0224333	0.0448666
XLOC_018012	Epn1	3.70882	11.8451	5.66269	13.9394	0.793483	0.0220753	0.0449759
XLOC_021025	Elmod2	9.3191	8.49359	8.39167	7.62894	1.11186	0.0222929	0.0449986
XLOC_020628	Phlpp2	6.10103	6.57769	5.29062	5.84359	1.13872	0.0314281	0.0450745
XLOC_022165	Arhgef12	15.7279	16.3546	13.6933	14.1747	1.15123	0.0219395	0.045121
XLOC_001642	Pip5k1c	6.92528	10.144	7.14264	10.3754	0.974383	0.0199109	0.0452144
XLOC_003243	Syngr2	4.53351	8.1341	6.85181	10.2347	0.741381	0.0313382	0.0452432
XLOC_001670	Polr3b	5.76832	4.33217	4.68311	3.31751	1.26246	0.0213807	0.0452523
XLOC_023091	Phf8	4.45984	5.65835	5.15805	6.31454	0.881945	0.0197447	0.0453088
XLOC_001284	Tatdn3	12.604	8.17502	13.581	9.25218	0.910036	0.0310168	0.0453802
XLOC_004946	Cinp	14.9657	13.4044	13.6112	12.1341	1.10195	0.0204149	0.0454127
XLOC_018446	Car11	17.0691	15.9745	22.3987	20.9496	0.762281	0.0218922	0.0454524
XLOC_014140	Slc31a2	4.4379	5.89231	5.45351	6.81391	0.842085	0.03087	0.0454707
XLOC_017443	Mtpn	73.0497	75.3229	80.7439	83.8137	0.901645	0.0313081	0.0455012
XLOC_007966	Fam86	3.93838	5.07615	4.73999	5.80474	0.854885	0.030356	0.0456387
XLOC_021998	Panx1	10.4583	8.08032	9.52708	7.20152	1.1082	0.018432	0.0456611
XLOC_018281	Sirt2	65.3498	116.044	91.8939	140.137	0.781766	0.0307917	0.0456639
XLOC_003965	Stat3	6.52252	8.00111	7.77857	9.38406	0.846236	0.0305892	0.0456743
XLOC_001530	Chchd10	79.7789	106.477	85.4879	111.815	0.94401	0.0213721	0.0456776
XLOC_023590	Maged2	52.6739	41.4518	47.3604	36.458	1.12297	0.0197396	0.0457791
XLOC_023571	Irs4	10.8229	12.5485	7.7232	9.63348	1.34654	0.0195411	0.0458059
XLOC_019674	Eed	10.9382	9.04595	15.364	13.0451	0.703442	0.0322117	0.0458964
XLOC_011751	Pcif1	8.61475	9.18226	7.5773	8.09044	1.1359	0.0162523	0.046013
XLOC_020723	Cog2	9.02291	7.14623	9.58011	7.7421	0.933434	0.021342	0.046065
XLOC_007661	Efcab1	19.6662	21.1348	22.4006	23.603	0.886909	0.0325454	0.0460707
XLOC_016453	Mmab	4.68189	6.64859	4.15691	6.15113	1.09919	0.0171311	0.046106
XLOC_001848	Sarnp	243.127	71.7319	269.135	96.2942	0.861614	0.0181947	0.0461214
XLOC_017425	Copg2	62.8016	51.5954	59.499	48.0959	1.06322	0.0184231	0.0461635
XLOC_021543	Drd2	4.59343	4.46356	3.31573	3.25055	1.37932	0.0165309	0.0462017
XLOC_005141	Fars2	8.46746	9.34446	11.8055	12.5092	0.732558	0.016962	0.0462214
XLOC_003506	Zfp672	7.49881	6.91327	11.4084	10.5903	0.655133	0.0195088	0.0462274
XLOC_023393	Pnck	159.064	150.204	130.499	123.482	1.21768	0.021214	0.0462464
XLOC_002368	Suox	6.82532	8.06557	7.74248	8.93275	0.892995	0.0178273	0.0462661
XLOC_023522	Nap1l3	49.5754	30.5318	57.0751	37.6176	0.84597	0.0180608	0.0463207
XLOC_005640	Cxcl14	12.8729	19.0528	8.14431	13.8076	1.45435	0.0329454	0.0463361
XLOC_013963	Chchd7	25.5086	25.9683	42.1619	41.7222	0.613667	0.0176636	0.0463936
XLOC_006095	1700123O20Rik	7.31376	11.4339	10.6133	14.4039	0.749391	0.0334313	0.0464205
XLOC_013153	Fam63a	8.1991	9.60466	10.6139	11.9012	0.790748	0.0159765	0.0464384
XLOC_017121	Cntn4	11.5448	11.0141	10.1298	9.68989	1.13821	0.0210928	0.0464467
XLOC_006750	2410089E03Rik	4.80893	5.39236	3.63569	4.1578	1.30895	0.0162094	0.0464955
XLOC_015091	Tekt2	9.56013	11.2958	8.23199	10.0998	1.13769	0.033297	0.0465304
XLOC_021054	Asna1	109.38	116.033	121.862	127.91	0.902475	0.0158084	0.0465706
XLOC_001796	Ctdsp2,Mir26a-2,Mir546	9.09957	12.8442	9.75025	13.5359	0.942353	0.0194476	0.0465887
XLOC_005025	Trim27	5.8058	5.83669	7.22847	7.33086	0.799658	0.0156022	0.046593
XLOC_007018	Ppp6r2	5.93415	5.59529	5.34394	4.93877	1.12125	0.0338281	0.0466742
XLOC_010056	Cpt1a	5.39919	4.06692	5.23289	3.90923	1.03544	0.0169141	0.0466744
XLOC_022276	Csk	4.31591	5.27465	5.40096	6.24941	0.823198	0.0340545	0.0466911
XLOC_008834	Dus3l	12.0296	12.9961	13.1199	14.1483	0.917761	0.0175682	0.0467058
XLOC_006443	Atg14	3.8366	4.05948	3.48978	3.69119	1.09958	0.0191077	0.0468032
XLOC_001904	Ltv1	18.5986	15.6959	20.8031	17.77	0.889078	0.0193964	0.0469824
XLOC_022941	Nono	80.5326	76.758	75.7649	72.4823	1.061	0.0346008	0.0471435
XLOC_020737	Coa6	47.378	23.8108	53.147	30.2555	0.853557	0.0351839	0.0473463
XLOC_016599	Znhit1	63.6313	59.5767	74.7968	72.0415	0.839073	0.034969	0.0473493
XLOC_015771	Iscu	216.874	140.82	234.681	156.729	0.91386	0.0357999	0.0478797
XLOC_022426	Atp1b3	142.792	91.5639	174.097	119.337	0.798666	0.0380142	0.0484625
XLOC_019700	Serpinh1	4.49882	8.53391	7.28522	11.6601	0.687913	0.0365456	0.048579
XLOC_013474	Cetn4	65.3455	30.2358	58.2882	22.2838	1.18628	0.0379039	0.0486061
XLOC_001660	Hcfc2	3.24323	3.44046	3.75595	3.89606	0.873455	0.0375099	0.0486736
XLOC_022421	Chst2	4.17277	6.10949	6.64658	8.3011	0.687883	0.0384607	0.0487467
XLOC_003193	Ttyh2	7.62505	8.15285	6.83178	7.44862	1.10486	0.0378083	0.0487705
XLOC_018102	Gng8	10.5062	9.54611	6.56364	6.04181	1.59077	0.037423	0.0488515
XLOC_004882	Foxn3	5.95147	5.85615	4.94725	4.72752	1.22045	0.0370923	0.0490067
XLOC_022258	Etfa	74.7331	35.0471	91.3793	49.8455	0.777344	0.0373671	0.0490725
XLOC_011476	Sqrdl	6.35823	9.07936	9.75241	12.0085	0.709418	0.0467352	0.0492187
XLOC_022455	Srprb	8.5499	14.9629	11.2402	17.2853	0.824273	0.0466402	0.0493571
XLOC_016110	Tmub1	12.3578	12.4733	9.36996	9.89228	1.28911	0.0464243	0.0493683
XLOC_016554	Psph	20.7688	19.9001	29.5796	27.6687	0.710395	0.0399661	0.0495034
XLOC_004292	Coch	10.2284	8.61817	8.33056	6.4485	1.27522	0.0424819	0.0495243
XLOC_021611	Nptn	41.2016	67.1045	62.8953	86.1055	0.726883	0.0420627	0.0495658
XLOC_014329	D4Ertd617e,Ebna1bp2	23.9578	16.917	27.8592	20.2875	0.848964	0.0463954	0.0495794
XLOC_004862	Snw1	27.4588	38.14	37.6882	47.1108	0.77358	0.0416717	0.0496417
XLOC_003485	Slc22a4	7.97463	6.77802	6.21329	5.25335	1.28657	0.0457726	0.0496439
XLOC_017751	Atp2b2	8.55446	10.268	8.14129	9.91011	1.04271	0.0455636	0.0496643
XLOC_009630	Pcdhb17	4.99686	5.47169	4.26814	4.63881	1.17532	0.0424003	0.0496949
XLOC_018501	Vimp	57.0045	26.3526	63.1817	33.5003	0.862178	0.0462856	0.0497057
XLOC_005932	Chchd1	218.866	126.505	290.582	189.477	0.719434	0.0412717	0.0497085
XLOC_009570	Iws1	5.56726	5.83852	6.21851	6.40338	0.903651	0.0451483	0.0497088
XLOC_007081	Slc4a8	4.12793	5.9884	3.33159	5.08209	1.20237	0.0410607	0.049729
XLOC_009254	Ppp1r11	31.1336	54.7788	51.0552	72.0679	0.697776	0.0449632	0.0497563
XLOC_023058	Atg4a	5.82754	3.97494	5.37816	3.46531	1.10844	0.0399433	0.0497579
XLOC_011209	Ube2e3	19.9352	30.366	39.8687	47.8288	0.573576	0.0419992	0.0497599
XLOC_016044	Uspl1	11.4622	10.154	9.67736	8.6073	1.1822	0.0454286	0.049766
XLOC_007666	Top3b	5.48386	7.09902	5.60333	7.2015	0.982667	0.0486376	0.0497793
XLOC_004028	Ccdc47	122.393	69.6025	123.056	70.3766	0.992571	0.0491184	0.0498038
XLOC_015953	Zkscan1	7.89432	12.4875	6.39344	11.1709	1.16041	0.0415795	0.049804
XLOC_018415	Akt1s1,Mir707	15.0924	18.87	17.1755	20.7013	0.896654	0.0408952	0.0498054
XLOC_007168	Snhg18	3.93216	5.6117	5.68725	7.63327	0.716478	0.0448454	0.049879
XLOC_006784	Ank	39.808	40.6221	47.6337	47.3422	0.846847	0.0482955	0.0498977
XLOC_008651	Neu1	8.09766	8.07463	7.39016	7.46848	1.08841	0.049019	0.0499353
XLOC_016587	Tmem120a	8.44254	10.3964	10.6717	12.9757	0.79666	0.0462754	0.0499408
XLOC_019688	Aqp11	3.31063	5.33677	5.89233	8.27239	0.610489	0.0407814	0.0499458
XLOC_006033	Cgrrf1	67.1755	41.6386	75.9536	49.1697	0.869655	0.0485814	0.0499563
XLOC_012920	D3Ertd254e	6.74231	6.56735	5.69792	5.6694	1.17087	0.0479064	0.0499694
XLOC_001475	Gm17455	11.2389	12.0617	4.46956	6.09184	2.2062	0.0399003	0.0499901
XLOC_011363	Cd59a	14.423	19.404	20.3943	24.504	0.753414	0.0499983	0.0499983
