# Supplementary material for: Loss of ZBTB20 impairs circadian output and leads to unimodal behavioral rhythms
Source: eLife. 2016 Sep 22;5:e17171. doi: 10.7554/eLife.17171 (PMC5033604; doi:10.7554/eLife.17171)
Supplement: Figure 7—source data 2. — DOI: http://dx.doi.org/10.7554/eLife.17171.027 [file elife-17171-fig7-data2.xlsx]

## Sheet: CT11
Figure 7-source data 2: Expressed genes were significantly changed in NS-ZB20KO mice at CT11.
	name	ct11_ko_0	ct11_ko_1	ct11_wt_0	ct11_wt_1	fold_change	P_value	Q_value
XLOC_017751	Atp2b2	10.7257	9.99121	11.3807	10.6462	0.940528	4.86e-06	0.0051273
XLOC_004739	Mbip	6.69381	7.48353	8.91423	9.70373	0.761487	3.15e-05	0.0066465
XLOC_013852	Abcd3	69.0166	70.5025	42.4376	43.9223	1.61555	1.44e-05	0.007596
XLOC_023210	Slc9a7	8.03801	8.72842	10.2553	10.9455	0.790839	3.01e-05	0.00793887
XLOC_013169	Sf3b4	8.95559	8.72721	19.4156	19.1882	0.458059	2.98e-05	0.0104797
XLOC_014976	Rnf11	80.317	78.0458	71.4248	69.148	1.12655	0.000200397	0.0352365
XLOC_005957	Arf4	53.4751	56.4035	94.7181	97.6133	0.571298	0.000256338	0.0386338
XLOC_002604	Ppp2ca	279.287	277.719	175.726	173.663	1.59423	0.00151782	0.0444807
XLOC_012437	Emc4	263.172	240.754	174.34	152.216	1.54315	0.00105523	0.0445307
XLOC_020298	Zdhhc2	28.2214	26.4121	27.0039	25.1964	1.04661	0.00047095	0.0451684
XLOC_019387	Uba2	123.578	129.754	91.5028	97.5273	1.34017	0.00149992	0.0452119
XLOC_021587	Ptpn9	6.21737	6.38214	10.0293	10.2133	0.622425	0.00160173	0.045671
XLOC_016151	Ppm1g	13.9647	14.4226	21.782	22.2165	0.645188	0.000954244	0.0457603
XLOC_006974	1500009C09Rik	42.6766	51.6596	75.9968	85.0254	0.585858	0.000435322	0.0459265
XLOC_019913	Coq7	224.048	231.323	86.816	94.2599	2.51481	0.000392005	0.0459517
XLOC_012711	Fitm2	4.59739	4.25593	3.9648	3.62186	1.16696	0.000743844	0.0461621
XLOC_017040	Zfml	29.5097	32.8774	22.6584	25.994	1.2823	0.00148787	0.0461678
XLOC_001331	Fbxo30	6.25948	6.85199	4.05121	4.6364	1.50921	0.00105339	0.0463053
XLOC_017073	Ruvbl1	50.5221	52.2595	37.8653	39.6167	1.32652	0.000352285	0.0464576
XLOC_023178	Rbm3	142.629	164.603	110.337	132.217	1.26665	0.000925233	0.0464819
XLOC_000098	AI597479	39.556	41.6602	33.1479	35.2761	1.18695	0.00119439	0.0466696
XLOC_006203	Lgi3	14.8749	13.0535	19.0658	17.2579	0.768875	0.00102371	0.0469572
XLOC_009897	Ndufa2	349.852	337.14	281.831	268.937	1.24733	0.000850546	0.0472277
XLOC_007743	Opa1	32.7177	32.7099	25.7339	25.7585	1.27063	0.00148017	0.0473205
XLOC_007719	Senp2	9.22743	9.26244	15.8568	15.8619	0.582933	0.00143938	0.0474544
XLOC_004418	Dlst	24.2503	26.6298	34.6387	37.0772	0.709467	0.00180269	0.0475459
XLOC_016731	Ppp1r9a	7.96935	8.44829	15.3972	15.8592	0.525257	0.000726768	0.0479213
XLOC_017268	Gabarapl1	336.155	354.919	317.649	336.344	1.0567	0.00118461	0.048068
XLOC_006747	Lifr	3.22447	4.3107	5.01447	6.1087	0.67743	0.00141944	0.0483067
XLOC_023056	Mid2	17.843	18.501	19.9844	20.6307	0.89484	0.00174391	0.0484166
XLOC_000282	Lrrfip1	11.7011	11.612	9.12263	9.02606	1.28456	0.000920831	0.0485738
XLOC_020255	Fgfr1	7.39542	6.77069	9.57857	8.94155	0.764904	0.00179697	0.0486104
XLOC_011140	Tank	47.5535	51.1183	40.6182	44.4124	1.16043	0.0107048	0.0486793
XLOC_007007	Tbc1d22a	5.55339	5.45471	6.79505	6.64903	0.818806	0.0123703	0.0486965
XLOC_004112	Prpsap1	24.6581	24.1357	11.8174	11.4691	2.09537	0.00434518	0.0487677
XLOC_018630	Rab6a	87.1863	83.4012	112.774	110.002	0.765736	0.0123567	0.0488252
XLOC_011569	Gm561	38.4724	33.0453	136.258	127.271	0.271385	0.0118016	0.0488263
XLOC_003163	Psmc5	156.082	170.257	122.169	137.584	1.25634	0.0118541	0.0488519
XLOC_011713	Srsf6	40.4499	44.5881	30.4952	34.9625	1.29913	0.0106991	0.0488639
XLOC_012967	Selt	385.999	403.044	252.052	268.511	1.51575	0.00138952	0.0488648
XLOC_008781	Tbcc	4.55419	5.2196	3.93316	4.60791	1.14433	0.00482341	0.0489298
XLOC_005837	Rgs7bp	9.56529	9.679	12.6087	12.6054	0.763235	0.0124763	0.0489313
XLOC_002368	Suox	6.97131	7.10298	8.41844	8.52896	0.830469	0.0046863	0.048951
XLOC_021261	Rbm34	4.97436	4.54281	3.50132	3.07363	1.44749	0.000835203	0.0489522
XLOC_005821	Rad17	12.2806	11.9923	8.40505	8.2664	1.45596	0.0125315	0.0489658
XLOC_004595	Klc1	278.077	244.106	198.516	161.541	1.45028	0.0117944	0.0489888
XLOC_023011	Tmem35	58.1302	62.3693	70.7957	74.5526	0.82904	0.0123523	0.0489912
XLOC_001697	Cdk17	39.4491	37.9218	23.3298	22.3349	1.69433	0.0106889	0.0490295
XLOC_000653	Mrpl15	7.19361	7.60226	9.25657	9.63769	0.783088	0.00427628	0.0490378
XLOC_002503	Psme4	8.32494	8.84877	5.12916	5.60929	1.59927	0.00432304	0.0490409
XLOC_002761	Gps2	23.9626	25.2502	20.9503	22.3387	1.13684	0.0108317	0.049045
XLOC_023395	Idh3g	312.063	330.608	258.52	276.277	1.20171	0.00465031	0.0490608
XLOC_010540	Dnajc4	33.5514	33.3726	23.8427	23.2805	1.42019	0.0123252	0.0490684
XLOC_009553	Mapre2	33.7611	33.2359	44.7657	44.6551	0.749233	0.0117693	0.0490775
XLOC_004422	Jdp2	4.55749	4.57408	6.47193	6.55572	0.700938	0.0109794	0.0490816
XLOC_004862	Snw1	34.5019	38.7045	41.3069	45.2547	0.845714	0.0121444	0.0490895
XLOC_023596	Tspyl2	39.2104	37.8348	56.9668	55.858	0.682875	0.00474704	0.0490992
XLOC_010550	Rtn3	283.294	270.019	354.638	344.172	0.791793	0.0122892	0.0491103
XLOC_007145	Dnajc21	8.00214	7.81574	5.51834	5.24543	1.46955	0.0108958	0.0491242
XLOC_009568	Wdr33	18.2971	19.6304	15.9062	17.158	1.14709	0.0106676	0.0491454
XLOC_013453	Gnb4	25.6836	28.1336	17.7191	19.8613	1.43206	0.0120669	0.0491529
XLOC_009950	Aldh7a1	22.1198	22.1004	16.9619	16.8741	1.3069	0.00419331	0.0491549
XLOC_010541	Nudt22	5.02618	3.56542	6.79383	5.39496	0.704877	0.010952	0.0491676
XLOC_020066	Zfp941	14.5596	15.9793	18.4565	19.7306	0.799718	0.012118	0.049171
XLOC_011708	Top1	37.9354	38.5593	23.0579	24.2608	1.61658	0.0126321	0.0491767
XLOC_017188	Slc25a18	28.2265	36.5461	66.6853	73.66	0.461523	0.0113282	0.0491819
XLOC_006150	Trim13	28.6405	27.5313	20.9822	20.1625	1.36523	0.0122631	0.0491922
XLOC_007324	Vps28	730.249	754.757	542.299	573.621	1.33075	0.0117518	0.0491991
XLOC_006222	Lcp1	3.9388	5.37455	6.77038	8.44187	0.612227	0.0254279	0.0492229
XLOC_002696	Ttc19	48.0529	48.5276	23.5192	24.3403	2.018	0.00452621	0.0492283
XLOC_002059	Lrrtm3	12.6612	12.3907	16.887	16.9677	0.739983	0.0253854	0.0492308
XLOC_009912	Gnpda1	21.2144	19.0692	24.6526	22.6311	0.851955	0.0112486	0.049242
XLOC_000163	Adam23	7.46541	7.38705	8.64868	8.61056	0.860551	0.0106429	0.0492469
XLOC_017402	Wasl	16.0252	15.9051	20.2009	19.9151	0.795949	0.0128851	0.0492528
XLOC_019389	Gpi1	187.876	200.489	171.139	185.03	1.0904	0.025257	0.0492534
XLOC_011677	Romo1	473.289	422.879	298.39	261.383	1.60095	0.0253515	0.0492556
XLOC_021275	Kbtbd3	9.98699	10.5841	5.69397	6.46088	1.69242	0.0128422	0.0492675
XLOC_001713	Ube2n	98.2438	118.453	181.812	198.869	0.569235	0.012236	0.0492708
XLOC_001277	Kcnk2	15.5064	17.3606	20.296	22.0742	0.77571	0.00509114	0.0492766
XLOC_016692	Rnf6	18.3436	19.821	17.2356	18.7277	1.06121	0.0042512	0.0492859
XLOC_017549	Nt5c3	45.6616	37.2629	68.0287	61.4699	0.640351	0.0251365	0.0492918
XLOC_017128	Arl8b	210.106	217.667	160.958	164.468	1.3145	0.0251849	0.0492952
XLOC_021513	Ift46	30.635	37.5709	37.8185	44.2043	0.831548	0.0253327	0.04931
XLOC_008922	Adcyap1	31.3785	29.5245	17.864	15.8	1.80914	0.00490795	0.0493132
XLOC_013068	Krtcap2	198.941	189.545	216.552	205.812	0.91979	0.0252426	0.0493165
XLOC_014379	Snip1	7.17738	7.8421	5.28481	6.0968	1.31963	0.0257579	0.0493186
XLOC_021064	Itfg1	207.504	210.696	137.724	138.412	1.51447	0.0112198	0.0493204
XLOC_003221	Ten1	30.1378	26.3447	38.9938	34.8713	0.764671	0.0120625	0.0493253
XLOC_003285	Foxk2	7.51473	7.62355	8.86255	8.81225	0.856489	0.0398839	0.0493289
XLOC_000743	Aff3	8.24304	7.68047	8.92504	8.3856	0.919868	0.0106145	0.0493316
XLOC_020505	Cnep1r1	48.3101	49.3153	32.7006	33.4678	1.47541	0.0048165	0.049334
XLOC_013796	Strip1	16.3705	14.6559	15.676	13.9353	1.04779	0.0117404	0.0493473
XLOC_015625	Ythdc1	26.2248	26.9377	17.0902	18.5156	1.49309	0.0258216	0.0493511
XLOC_015161	Nudc	271	260.92	150.009	149.696	1.77481	0.0267606	0.0493573
XLOC_001448	Slc35f1	9.69898	8.96197	11.0392	10.3538	0.872292	0.0120247	0.049362
XLOC_004314	Gemin2	13.8322	12.643	10.1458	8.64584	1.40888	0.0257339	0.0493624
XLOC_014042	Dnaic1	6.66387	7.8439	8.3213	9.30573	0.823041	0.0398684	0.0493676
XLOC_021909	Dync1li1	44.1996	41.8627	33.2999	30.5748	1.34736	0.0111373	0.0493692
XLOC_005644	Spock1	19.802	18.5907	34.2664	34.2447	0.560387	0.0251318	0.0493744
XLOC_007851	Tomm70a	101.651	102.153	67.5297	69.2247	1.49029	0.0113261	0.049376
XLOC_017724	Eif4e3	4.70379	4.75397	5.93288	5.88764	0.800114	0.0256959	0.0493792
XLOC_002601	Sar1b	49.9862	42.6223	85.2317	78.7549	0.564732	0.00791162	0.0493891
XLOC_006041	Peli2	3.50602	4.37028	6.72869	7.67698	0.54675	0.00819255	0.0493894
XLOC_001659	Tdg	13.4608	13.6359	9.56816	9.69197	1.40688	0.00416659	0.0493905
XLOC_022025	Zfp26	3.40428	3.7227	4.10962	4.52401	0.825491	0.0404964	0.0493916
XLOC_014662	Asph	74.2294	74.1521	64.5135	63.1027	1.16272	0.0408262	0.0493941
XLOC_020343	2700029M09Rik	63.3299	66.0262	29.2819	31.4177	2.13109	0.00519714	0.0493962
XLOC_020784	Gas6	17.3523	14.8564	13.7024	11.4835	1.27884	0.0250972	0.0493983
XLOC_008308	Gart	8.32363	7.51032	7.78966	6.90314	1.07767	0.0407862	0.0494023
XLOC_004683	Rps7	1321.67	1285.44	1109.18	1054.92	1.20471	0.0258954	0.0494026
XLOC_014064	Ccdc107	56.2983	50.3705	33.8629	29.7512	1.67681	0.0268375	0.0494128
XLOC_023617	Prdx4	68.5178	70.1759	47.0673	51.2927	1.41006	0.0404672	0.0494131
XLOC_010060	Chka	13.4298	12.8646	8.5531	7.33549	1.65492	0.0398618	0.0494174
XLOC_001264	2016-03-02	55.6461	62.7519	37.8434	42.5135	1.4734	0.040706	0.0494187
XLOC_014794	Gabbr2	7.39813	6.58361	9.46542	8.56916	0.775274	0.012838	0.0494309
XLOC_005721	A530054K11Rik	5.45438	6.24212	4.40893	5.10489	1.22942	0.0267536	0.0494309
XLOC_018885	Tacc2	4.13521	3.89871	6.337	6.15763	0.64299	0.00815298	0.0494333
XLOC_013240	Dram2	62.5325	63.1592	42.9826	43.3223	1.45637	0.00463878	0.0494335
XLOC_005307	Mef2c	11.6711	10.2528	9.35604	7.87662	1.27223	0.00829376	0.0494345
XLOC_016101	Srpk2	25.3289	25.4582	37.3944	37.9522	0.674046	0.0111062	0.0494392
XLOC_012861	E2f5	17.0443	17.3956	11.8893	11.5341	1.47032	0.0407713	0.049441
XLOC_000814	Ndufs1	144.656	155.099	88.0794	96.2101	1.62654	0.0127472	0.0494422
XLOC_022449	Slc35g2	70.6373	71.4523	46.5422	46.3538	1.52956	0.0129833	0.0494491
XLOC_013247	Lamtor5	101.445	93.638	53.054	51.0368	1.87416	0.0404533	0.0494534
XLOC_010317	Exoc6	15.5711	17.3578	10.04	11.3613	1.53864	0.0256881	0.0494543
XLOC_012040	Fbxw2	22.8184	22.2133	26.2975	25.9846	0.861322	0.0256427	0.0494571
XLOC_013915	Sh3glb1	11.6068	12.183	14.2	14.8139	0.819945	0.00459412	0.0494571
XLOC_007985	Gspt1	29.7268	29.279	23.4136	23.1842	1.26628	0.0112043	0.0494585
XLOC_011438	1700020I14Rik	17.68	17.7154	11.8807	11.6781	1.50243	0.0127989	0.0494608
XLOC_021305	Mre11a	5.04243	5.1389	3.64872	3.91289	1.34645	0.0406974	0.0494651
XLOC_023118	Eif1ax	98.639	96.1721	70.4452	68.3742	1.40334	0.00450127	0.049467
XLOC_022465	Nudt16	9.45455	9.87611	7.6485	8.28597	1.21313	0.0404182	0.0494677
XLOC_006908	Rpl8	1544.48	1487.68	1048.82	925.387	1.53589	0.0400433	0.049468
XLOC_002602	Cdkn2aipnl	40.2639	39.9874	30.9701	31.7901	1.2787	0.0398569	0.0494695
XLOC_020956	Mau2	6.76221	6.03616	7.36537	6.6614	0.912425	0.0114418	0.0494715
XLOC_000608	Srp9	233.244	231.176	125.434	114.514	1.9355	0.0250919	0.0494804
XLOC_001682	Nt5dc3	7.21521	7.7371	11.105	11.7291	0.654824	0.00825514	0.0494839
XLOC_006778	Myo10	4.41103	4.23771	3.64539	3.48394	1.21312	0.00497333	0.0494987
XLOC_008909	Socs5	24.3138	26.0229	18.6145	20.7648	1.27825	0.0256197	0.0495032
XLOC_012135	Mettl5	10.3016	10.6764	24.6183	23.8379	0.432927	0.0267481	0.0495075
XLOC_022208	Rexo2	60.2969	61.7437	35.7207	33.8068	1.75529	0.0406865	0.049509
XLOC_003169	1810010H24Rik	3.14813	4.87908	3.94872	5.58399	0.84207	0.0404052	0.0495092
XLOC_015289	Mfn2	21.671	23.9561	20.9299	23.1159	1.0359	0.0398448	0.0495127
XLOC_016220	Dhx15	93.9444	101.44	60.3704	68.9665	1.51066	0.0106065	0.0495128
XLOC_013998	Ggh	70.1004	67.8921	36.6114	33.5631	1.96642	0.00788483	0.0495148
XLOC_002018	Fam184a	7.65029	8.07946	5.21303	5.44232	1.47623	0.0250634	0.0495167
XLOC_007184	Mir8097,Rnf19a	6.19146	5.73373	4.4206	3.72332	1.46431	0.0402771	0.0495249
XLOC_006364	Ccdc66	5.24565	4.97872	4.20495	3.9757	1.24982	0.011736	0.049526
XLOC_006956	Sgsm3	7.417	6.66738	6.02769	5.0712	1.26899	0.0440421	0.0495357
XLOC_004822	Synj2bp	3.48129	4.00483	6.0736	6.2874	0.605624	0.0403952	0.0495546
XLOC_002308	Cand1	33.3112	34.43	28.6972	29.9825	1.15442	0.0116962	0.0495563
XLOC_006994	Nup50	8.24956	9.14799	9.2341	10.0141	0.903853	0.0406842	0.0495633
XLOC_023026	Bhlhb9	42.4516	44.2061	28.6254	31.4175	1.44326	0.0248066	0.0495662
XLOC_017060	Nfu1	97.5236	96.4572	86.7739	86.988	1.11636	0.0402645	0.0495672
XLOC_020919	Spcs3	48.9232	49.8484	30.5302	32.1088	1.57684	0.011511	0.0495677
XLOC_011924	Tubb4b	256.228	259.481	197.579	207.834	1.27206	0.0403608	0.04957
XLOC_019038	Fiz1	6.17833	6.27647	8.40883	8.33804	0.743709	0.0250436	0.0495703
XLOC_020254	Tm2d2	75.6389	71.7083	82.8817	79.9196	0.905074	0.0398445	0.0495707
XLOC_007125	Copz1	70.6555	81.6618	125.441	134.244	0.586546	0.0130623	0.0495709
XLOC_005276	Mrpl36	44.7044	42.3283	51.0174	48.4821	0.874705	0.00812914	0.0495737
XLOC_010206	Mpeg1	10.9241	13.3478	13.5992	16.2602	0.812873	0.0270209	0.0495774
XLOC_015585	Limch1	12.8984	11.3999	15.1049	13.8025	0.840556	0.0270695	0.0495804
XLOC_010915	Bmi1	26.8995	24.0046	19.29	17.0245	1.40176	0.027447	0.0495831
XLOC_004021	Cdc27	26.4929	27.7297	24.4125	25.9189	1.07731	0.0440375	0.0495833
XLOC_016238	Rfc1	8.65601	8.54372	6.31619	5.99667	1.39689	0.02698	0.0495887
XLOC_008810	Rab5a	109.293	109.439	84.8655	82.8677	1.30405	0.0267454	0.0495894
XLOC_016456	Git2	5.11799	5.28845	6.40967	6.4738	0.807736	0.027311	0.0495923
XLOC_005834	Ppwd1	7.36054	6.93095	4.4308	4.34961	1.62766	0.0401924	0.0495941
XLOC_023473	Zmym3	17.9446	16.0233	21.9196	20.3581	0.803447	0.0275473	0.0495946
XLOC_000875	Dnpep	17.8137	17.2217	25.0049	24.5914	0.706412	0.00780384	0.0495967
XLOC_007319	Dgat1	13.396	14.6275	9.22797	10.0862	1.45093	0.027268	0.0495995
XLOC_002226	Scyl2	7.03144	6.37113	9.39828	8.82557	0.735441	0.0115658	0.0496011
XLOC_015417	Lhfpl3	37.6963	39.5945	30.2118	31.4999	1.25245	0.0249182	0.0496014
XLOC_000177	Atic	6.4555	6.63886	12.0069	12.6446	0.531179	0.0250142	0.0496053
XLOC_000988	Dbi	3374.88	3824.72	1568.19	1871.02	2.09339	0.0248756	0.0496101
XLOC_023401	Hcfc1	4.60593	4.29261	6.18373	5.89579	0.736663	0.00507927	0.049617
XLOC_014792	Coro2a	3.46261	3.23517	4.75262	4.64117	0.713001	0.0273723	0.0496182
XLOC_023269	Lamp2	99.6859	99.6121	128.247	132.035	0.7657	0.0402601	0.0496196
XLOC_020011	Fgfr2	7.84441	7.85899	6.86982	7.01104	1.1313	0.0441648	0.0496207
XLOC_005761	Cox7c	659.787	471.972	769.932	596.844	0.82805	0.0398408	0.0496246
XLOC_020318	Acsl1	10.7014	11.0595	9.47189	9.92893	1.12165	0.026673	0.0496296
XLOC_008001	Dnm1l	120.381	119.582	85.7613	84.0814	1.41285	0.00799724	0.0496299
XLOC_014500	Ddost	44.9544	42.7398	42.4046	40.5204	1.05751	0.0440333	0.0496316
XLOC_006325	Gng2	106.769	113.22	130.128	133.836	0.833405	0.0396586	0.0496321
XLOC_014323	Eri3	51.0647	45.9552	82.4842	76.105	0.611769	0.0131267	0.0496368
XLOC_019597	Ntrk3	7.6881	6.69909	11.1653	10.4812	0.664643	0.026724	0.049637
XLOC_002171	Sgta	16.6629	15.0317	24.9665	23.2292	0.657623	0.00409333	0.0496375
XLOC_009851	Rprd1a	57.5689	57.8374	49.0876	49.6336	1.16901	0.010587	0.0496414
XLOC_005349	Serf1	74.1167	64.6309	42.2564	33.1824	1.83921	0.00414091	0.0496439
XLOC_005132	Bphl	57.7197	66.7553	39.996	47.4285	1.4238	0.0275281	0.0496447
XLOC_013524	Dhx36	46.5741	44.5934	27.2194	25.9356	1.71513	0.0116701	0.0496451
XLOC_016666	E130309D02Rik	5.7771	5.31627	6.45151	5.94008	0.895234	0.0248006	0.0496483
XLOC_003419	Gabra1	89.1757	99.3329	123.7	131.002	0.740114	0.0274431	0.0496611
XLOC_020346	Cbr4	23.4351	22.4777	12.5289	12.4393	1.83885	0.0263621	0.0496642
XLOC_019475	Bax	21.7886	21.0838	28.4247	27.1864	0.770932	0.0266462	0.0496674
XLOC_022440	Pik3cb	6.16896	6.29097	5.44857	5.51223	1.13677	0.0247664	0.049674
XLOC_014210	Nfia	3.59347	4.27803	6.77741	7.72242	0.542868	0.0250021	0.0496747
XLOC_013185	Pias3	4.43256	3.89989	5.04129	4.59	0.865144	0.0398359	0.0496772
XLOC_000761	Uxs1	26.0029	28.7385	17.8528	19.8586	1.45159	0.0272649	0.0496795
XLOC_008030	Ranbp1	291.201	313.763	153.433	157.762	1.944	0.0394617	0.0496803
XLOC_012046	Rab14	22.9998	24.9864	20.2577	22.5996	1.11967	0.0440309	0.049682
XLOC_021301	Mtmr2	40.3305	40.8364	25.621	27.823	1.51873	0.0389002	0.0496849
XLOC_004799	Max	32.9063	35.8976	47.6733	48.753	0.713539	0.0439869	0.0496855
XLOC_018785	Nucb2	47.7408	49.4804	21.2088	24.9223	2.1075	0.024584	0.0496861
XLOC_010578	Sdhaf2	25.0166	26.3394	26.8204	27.9314	0.937978	0.0396553	0.0496869
XLOC_020842	Mir8108,Tacc1	8.21513	8.28793	12.6988	12.2569	0.661294	0.0387174	0.049692
XLOC_003159	Dcaf7	24.7294	25.8523	35.5613	35.4364	0.712441	0.0388611	0.049695
XLOC_003385	Rps27a	2789.7	2986.25	1133.08	1090.03	2.59814	0.0428681	0.0496987
XLOC_019066	Clcn4-2	34.4347	33.8251	23.7561	24.023	1.42865	0.0272284	0.0496989
XLOC_020413	Zfp617	39.0706	39.4274	31.1029	31.2603	1.25872	0.00786719	0.0496999
XLOC_009744	Chmp1b	34.5121	33.2202	23.396	21.205	1.51863	0.0247326	0.0497007
XLOC_006330	Dnajc9	49.7496	49.3955	26.3946	28.793	1.79651	0.0398114	0.0497054
XLOC_020094	Tollip	31.3039	32.7296	43.0933	42.9938	0.743822	0.0439579	0.0497058
XLOC_016792	Klhdc10	15.2408	16.1618	23.8447	23.6941	0.660568	0.0422157	0.0497071
XLOC_015953	Zkscan1	7.869	7.1892	11.415	11.2066	0.665656	0.039627	0.0497105
XLOC_022508	Arih2	6.53309	6.62449	7.205	7.24252	0.910715	0.0265758	0.0497118
XLOC_016394	Fam69a	14.9473	15.3938	11.1354	11.8881	1.31783	0.0266234	0.0497127
XLOC_008353	Tulp4	8.64053	9.29644	15.0481	15.4739	0.587673	0.0116389	0.0497128
XLOC_022397	Pgm3	6.36903	6.52315	4.92542	5.26219	1.26548	0.0429282	0.0497138
XLOC_008872	Spast	12.1002	12.2537	9.8368	9.6636	1.24889	0.0427878	0.0497149
XLOC_015536	Cpeb2	7.89562	7.54452	10.9957	10.9214	0.704479	0.0271901	0.049715
XLOC_009588	Ctnna1	47.3844	49.3123	29.0291	32.4265	1.57344	0.0265307	0.0497156
XLOC_011464	Eif3j1	47.3499	41.3746	26.6398	23.0621	1.78513	0.0390657	0.0497156
XLOC_021385	Snx19	7.98137	7.78115	8.39468	8.1646	0.951884	0.0238473	0.0497211
XLOC_003311	Nefh	45.1118	39.3967	36.6606	29.5444	1.27647	0.0486372	0.0497212
XLOC_021688	2310009A05Rik	70.5772	73.3444	53.5285	58.2854	1.28715	0.0394007	0.0497221
XLOC_007644	Shisa9	11.7916	12.3326	18.3626	18.0541	0.662449	0.0439252	0.0497221
XLOC_005298	Fam172a	9.70318	10.0013	12.3197	12.96	0.779459	0.0390237	0.0497222
XLOC_020284	Ppp2cb	115.21	103.785	72.4789	66.0466	1.5809	0.0394483	0.0497227
XLOC_022297	Lrrc49	7.0669	9.50352	22.6747	25.5782	0.343408	0.00938069	0.0497318
XLOC_004337	Tmx1	81.8766	86.8986	48.6275	49.3395	1.72278	0.0387024	0.0497333
XLOC_002089	Smarcb1	41.5009	41.8435	35.8455	35.3801	1.17015	0.0423828	0.0497373
XLOC_023504	Magt1	15.668	14.8506	11.8776	10.5141	1.36294	0.0427145	0.0497393
XLOC_023041	Zcchc18	291.5	289.449	212.186	219.269	1.34649	0.0388488	0.0497397
XLOC_020024	Mettl10	68.7069	71.3536	42.4274	41.2743	1.67333	0.0428571	0.0497406
XLOC_023339	Cdr1	3033.73	2215.28	1379.35	795.62	2.41337	0.0485153	0.0497412
XLOC_003352	Sec61g	149.42	149.101	108.676	102.235	1.41539	0.0444134	0.0497412
XLOC_022468	Atp2c1	45.6592	50.1809	35.0816	38.7572	1.29796	0.0244703	0.0497422
XLOC_013586	Rps3a1	1451.18	1563.67	953.047	999.014	1.54444	0.0397959	0.0497449
XLOC_001667	1500009L16Rik	31.5323	33.8407	19.7885	23.7617	1.5011	0.048472	0.0497451
XLOC_020740	Itgb1	29.7833	29.1775	18.4168	18.6545	1.59047	0.0245197	0.0497466
XLOC_021819	Vprbp	4.86427	5.11456	6.4258	6.47432	0.773546	0.0439008	0.049748
XLOC_015736	Tmem175	14.07	14.8768	19.4513	19.8329	0.736856	0.0261708	0.0497481
XLOC_000664	Cops5	75.4538	85.6415	41.4959	48.7483	1.7851	0.0263595	0.0497483
XLOC_013212	Tspan2	21.5183	25.4804	44.283	45.009	0.526348	0.0486167	0.0497484
XLOC_023392	Haus7	24.8253	27.3674	11.9807	15.5395	1.89652	0.0262189	0.0497499
XLOC_011015	Set	83.875	93.9997	54.6786	61.0073	1.53757	0.0388111	0.0497517
XLOC_011407	BC052040	4.68678	4.22518	6.1585	5.90623	0.738679	0.0422068	0.0497521
XLOC_017033	Bola3	144.54	150.881	71.8674	67.7223	2.11635	0.0427745	0.0497543
XLOC_009779	Ier3ip1	49.7439	48.6896	39.1167	36.5451	1.30097	0.042356	0.0497612
XLOC_013841	Slc35a3	4.98636	4.89159	5.82938	5.85339	0.845514	0.0418373	0.0497614
XLOC_016044	Uspl1	11.7597	11.8412	9.72045	10.0377	1.19449	0.0390073	0.0497614
XLOC_021303	Sesn3	18.5496	18.6606	15.5609	15.895	1.18293	0.02467	0.0497646
XLOC_015133	Zcchc17	42.9958	41.9141	40.9845	40.0615	1.04768	0.0261329	0.0497657
XLOC_013162	Mcl1	23.2112	22.485	19.422	18.1222	1.21713	0.0447208	0.0497684
XLOC_012449	Dph6	6.47495	7.06767	20.5095	21.5245	0.322183	0.00943486	0.0497689
XLOC_010463	Aip	38.8451	35.7367	50.3326	46.384	0.771138	0.0241534	0.0497693
XLOC_018005	Nat14	16.3426	17.14	23.9108	23.7873	0.701969	0.0411836	0.0497694
XLOC_007222	Enpp2	129.583	143.291	103.947	114.247	1.2506	0.0396269	0.0497695
XLOC_015773	Usp30	6.14436	5.5576	10.0142	8.97846	0.616131	0.0391552	0.0497696
XLOC_001267	Mark1	7.45441	7.79127	10.1783	10.1762	0.749008	0.0421766	0.0497722
XLOC_005311	Tmem161b	13.6437	16.4284	8.45347	10.549	1.58254	0.0395834	0.0497741
XLOC_006336	Usp54	8.64749	9.47707	9.64122	10.6151	0.894761	0.0430275	0.0497741
XLOC_002302	Nup107	10.321	10.4176	7.87437	7.77827	1.32493	0.0241091	0.0497752
XLOC_000660	Snhg6	60.9179	52.8189	20.8112	17.3129	2.98333	0.0386878	0.0497752
XLOC_000871	Tuba4a	130.599	136.604	181.38	181.459	0.736423	0.0393972	0.0497773
XLOC_006689	Klf12	7.18518	7.52492	8.6658	9.13432	0.826405	0.0265165	0.0497774
XLOC_009503	Cul2	21.0933	21.6043	15.0648	16.2586	1.36312	0.0381709	0.0497778
XLOC_017152	Slc6a1	56.7682	62.7471	86.3498	91.3624	0.672522	0.0105694	0.0497802
XLOC_010051	Timm21	25.8859	27.3646	16.4163	18.5995	1.52076	0.0245837	0.0497807
XLOC_021659	Fam96a	91.5935	84.5891	60.3219	50.4706	1.5902	0.0276991	0.0497829
XLOC_013995	Rmdn1	11.0525	12.4729	6.96202	8.91667	1.48157	0.0444063	0.0497861
XLOC_003426	Ublcp1	37.4227	42.2475	27.9477	32.6167	1.31546	0.00519126	0.0497889
XLOC_020187	Upf3a	14.8742	15.5261	9.76478	11.0124	1.46316	0.0393598	0.0497896
XLOC_007423	Arfgap3	11.5332	10.8252	13.7333	13.3415	0.825801	0.0426169	0.0497905
XLOC_014133	Gng10	122.061	127.244	77.0852	74.8398	1.64097	0.0484691	0.0497906
XLOC_021522	Fxyd6	66.844	75.2605	130.769	148.669	0.508537	0.0438918	0.0497912
XLOC_022770	Xiap	24.9934	25.6385	18.6305	18.7804	1.3534	0.0238338	0.0497914
XLOC_004224	E2f6	58.6403	53.6047	37.7194	35.422	1.53463	0.0445062	0.0497922
XLOC_002022	Serinc1	652.104	683.213	469.386	514.995	1.3565	0.0262889	0.0497933
XLOC_011812	Gm14295	64.7213	72.793	39.2525	45.2643	1.62706	0.0247316	0.0497936
XLOC_017046	Cct7	141.178	158.226	101.351	112.661	1.39901	0.0427141	0.0497938
XLOC_015965	Fam20c	7.54612	5.97216	7.38403	5.78321	1.02666	0.0486165	0.0497966
XLOC_005306	Cetn3	108.411	104.716	71.7063	65.1367	1.55746	0.0239783	0.0497975
XLOC_022330	Snx1	58.3683	60.3548	52.0088	53.1719	1.12875	0.0386599	0.0498
XLOC_003170	Psmd12	84.8095	96.3853	62.3791	73.8181	1.33039	0.00193542	0.0498017
XLOC_004007	Dcakd	6.80202	6.75841	10.1577	10.6115	0.652911	0.0438577	0.0498061
XLOC_006693	Kctd12	13.0117	13.5782	16.0891	16.5652	0.814285	0.00948918	0.0498064
XLOC_022688	Atp6ap2	197.572	210.808	137.163	141.257	1.46678	0.0447092	0.049808
XLOC_003292	Drg1	76.819	77.151	103.925	100.871	0.751821	0.0423487	0.0498081
XLOC_002469	Ppp3r1	211.062	237.916	134.078	149.308	1.58433	0.0446154	0.0498087
XLOC_001673	Tmem263	9.82378	9.73249	6.12663	5.51451	1.67993	0.0418304	0.0498094
XLOC_008373	Pde10a	4.73018	4.40062	4.04632	3.80174	1.16345	0.0421138	0.0498094
XLOC_013259	Taf13	54.3211	56.8746	35.1455	34.82	1.58929	0.0443815	0.0498112
XLOC_022936	Dlg3	10.9046	11.4433	13.3519	14.2383	0.809994	0.0421626	0.0498113
XLOC_008568	BC004004	49.1866	48.968	52.3963	52.4343	0.936316	0.0244572	0.0498115
XLOC_010702	Ppp1r3c	23.8759	28.7161	29.2867	33.6966	0.835015	0.0263471	0.049814
XLOC_005626	Lman2	13.5483	13.0062	18.2499	18.3279	0.725973	0.0393349	0.0498179
XLOC_016033	Gtf3a	35.7894	37.4031	15.2569	13.7731	2.52127	0.0445787	0.0498204
XLOC_016743	Tmem106b	61.9748	63.7432	49.3149	51.4023	1.24823	0.00812257	0.0498216
XLOC_009637	0610009O20Rik	4.365	4.01755	6.68446	6.00831	0.660419	0.0484552	0.0498248
XLOC_010291	Cstf2t	21.7273	23.3051	17.9995	19.1038	1.2137	0.0379718	0.0498261
XLOC_006528	Mdp1	25.9205	25.3905	20.4763	19.2511	1.29158	0.0381615	0.0498272
XLOC_022732	Dock11	6.86927	7.56931	5.29922	5.9498	1.28354	0.00987117	0.0498282
XLOC_009771	BC031181	319.576	328.46	241.926	239.88	1.34501	0.041799	0.0498282
XLOC_020244	Mrps31	44.8668	45.834	31.8903	34.53	1.36556	0.0437828	0.0498283
XLOC_010830	Nmt2	16.3874	17.722	12.2666	13.0176	1.34904	0.0420377	0.0498312
XLOC_013082	Tpm3	41.1454	46.6035	47.4078	52.0882	0.881934	0.0420851	0.0498314
XLOC_010099	Fibp	62.2404	65.0936	49.7479	54.2097	1.22486	0.0437388	0.049832
XLOC_021781	Dbr1	10.5657	10.5051	7.16815	7.5237	1.43418	0.041473	0.0498338
XLOC_014164	Frmd3	15.378	13.6648	9.13053	8.23815	1.67214	0.0446879	0.0498369
XLOC_000503	Nme7	38.2621	44.1481	24.5338	28.4471	1.55547	0.04261	0.0498377
XLOC_000679	Stau2	61.5257	60.3417	56.6819	54.8002	1.09316	0.0427049	0.0498381
XLOC_007970	Usp7	27.5429	27.2068	22.7189	22.7686	1.20362	0.0265019	0.0498387
XLOC_002704	Mmgt2	11.7308	12.7595	7.55505	9.06223	1.47379	0.0386428	0.0498388
XLOC_000993	Ddx18	21.8666	23.5092	16.9638	19.2057	1.25453	0.0413835	0.0498397
XLOC_004824	Med6	59.8595	55.9666	40.2635	38.5277	1.47004	0.0370381	0.0498408
XLOC_015088	Thrap3	9.83007	9.40969	17.7918	18.6851	0.527451	0.0484246	0.0498419
XLOC_022426	Atp1b3	165.999	162.563	96.3234	97.9427	1.6913	0.023953	0.049843
XLOC_023271	C1galt1c1	67.6722	64.9037	40.5394	38.9375	1.66811	0.0139845	0.0498433
XLOC_018269	Rps16	1987.49	1920.2	1173.16	985.191	1.8105	0.0438481	0.0498488
XLOC_017436	Akr1b3	91.5158	99.2866	76.5308	83.1075	1.19522	0.0243811	0.049849
XLOC_017966	Asun	7.86549	7.88087	6.62808	6.4556	1.20351	0.0448411	0.0498497
XLOC_010083	Ctsf	16.2986	15.6511	13.7818	13.4463	1.17341	0.0420063	0.04985
XLOC_000450	Edem3	10.7254	11.5605	8.13297	8.63729	1.32889	0.0381332	0.049852
XLOC_007652	Rrn3	20.9538	18.5245	22.7554	20.5487	0.911653	0.0369993	0.0498522
XLOC_008408	Riok2	27.9027	31.6684	16.7621	20.7974	1.58605	0.00779699	0.0498535
XLOC_021681	Mns1	14.1634	15.823	5.97154	8.54726	2.06535	0.0376619	0.0498536
XLOC_003734	Tmem97	9.32412	10.9072	17.3023	19.8779	0.544142	0.0372377	0.049855
XLOC_001125	Klhl20	6.59756	7.68073	5.85195	7.02197	1.10909	0.0393202	0.0498591
XLOC_001970	Zufsp	9.4146	11.4988	5.17926	6.66762	1.76531	0.0417778	0.0498592
XLOC_020942	Tma16	13.6577	12.912	4.26261	4.57893	3.0051	0.0380917	0.0498595
XLOC_016467	Gatc	10.6452	12.7985	29.832	29.1929	0.397183	0.0498595	0.0498595
XLOC_006789	Dap	8.35002	8.25504	10.215	10.3875	0.805973	0.0425346	0.04986
XLOC_001043	Gpr37l1	76.22	82.9543	127.842	138.633	0.597333	0.0240571	0.049863
XLOC_003641	Slc25a11	45.2127	30.2245	116.454	112.297	0.329779	0.0449008	0.0498636
XLOC_015081	Maneal	8.24988	8.13427	7.26836	7.2244	1.13051	0.024105	0.0498643
XLOC_010509	Fam89b	10.0652	9.96068	15.4052	14.6427	0.666465	0.0417364	0.0498662
XLOC_010177	Cpsf7	6.14288	6.52355	9.20101	9.14954	0.690248	0.0483066	0.0498664
XLOC_006033	Cgrrf1	70.8333	76.1924	47.3228	48.8293	1.5291	0.0481186	0.0498676
XLOC_021748	Rasgrf1	163.036	165.426	140.458	146.12	1.14615	0.0496323	0.0498686
XLOC_018645	Stim1	9.4976	8.56309	10.1488	9.295	0.928866	0.0371072	0.0498702
XLOC_014797	Erp44	45.6329	47.073	28.7868	29.737	1.58407	0.00912345	0.0498717
XLOC_017383	B630005N14Rik	22.7996	22.3938	17.5615	17.5338	1.28773	0.0238256	0.0498731
XLOC_015556	Anapc4	49.5608	49.6552	30.8296	33.2766	1.54768	0.0425943	0.0498745
XLOC_001666	A230046K03Rik	33.5782	36.0111	19.3195	19.9442	1.77236	0.0379143	0.0498748
XLOC_011184	Sp3os	14.1728	15.126	6.3653	6.16754	2.33776	0.0436346	0.0498749
XLOC_015110	Hpca	47.3919	42.983	44.7973	40.0659	1.06495	0.0372074	0.0498778
XLOC_001153	Dcaf6	10.3471	10.3918	9.09792	8.9683	1.14794	0.0414635	0.0498791
XLOC_018908	Dock1	3.71072	3.50465	5.1094	4.72325	0.733817	0.0437332	0.0498795
XLOC_016730	Peg10	33.9529	31.7162	46.7074	46.0819	0.707723	0.0377769	0.0498807
XLOC_009819	Esco1	8.64765	8.77648	6.6535	6.44462	1.33028	0.0495971	0.0498808
XLOC_004690	Dld	165.327	170.797	105.941	103.869	1.60204	0.0379664	0.0498812
XLOC_008456	Zfp946	9.80277	10.9956	6.65261	7.32741	1.48772	0.048275	0.0498826
XLOC_015321	Camta1	14.8529	14.9696	23.7741	22.7959	0.64038	0.0415611	0.0498828
XLOC_009978	Fbxo38	23.1523	24.2663	16.1143	17.0397	1.43025	0.0084166	0.0498849
XLOC_009856	Rit2	340.369	335.307	390.465	384.613	0.871752	0.00505945	0.0498852
XLOC_016292	Uba6	32.8634	36.1878	18.7101	19.6994	1.79776	0.048421	0.0498869
XLOC_022184	Arcn1	64.4299	66.0391	59.3206	61.5797	1.07915	0.0431725	0.0498872
XLOC_006491	Mettl3	11.3099	14.3232	7.238	10.3717	1.45562	0.00955247	0.0498904
XLOC_000590	Cox20	166.197	153.777	104.111	98.919	1.57599	0.0392978	0.0498907
XLOC_003603	Atp1b2	106.111	126.087	234.495	273.205	0.457353	0.0432233	0.0498912
XLOC_012933	Hspa4l	86.7361	93.2452	58.0191	59.8098	1.52748	0.0482375	0.0498927
XLOC_005197	Gadd45g	11.3649	12.4777	8.19698	9.67273	1.33425	0.0386375	0.0498929
XLOC_023567	Tsc22d3	74.4089	90.1137	99.5802	118.846	0.753218	0.0419956	0.0498934
XLOC_012484	Ttbk2	14.1676	14.3613	13.2605	13.5556	1.06387	0.0376448	0.0498935
XLOC_014327	Elovl1	15.3858	15.3156	19.5327	19.9858	0.776887	0.0377395	0.0498937
XLOC_004882	Foxn3	4.82492	4.67046	5.64823	5.60842	0.843535	0.0413824	0.0498954
XLOC_003658	Med31	16.603	16.3093	10.7516	9.7165	1.60798	0.0378837	0.0498968
XLOC_011175	Metap1d	17.5804	18.8604	14.356	15.0869	1.23768	0.0498511	0.0498984
XLOC_013493	Elf2	5.07168	4.96491	4.40749	4.38618	1.14134	0.0437036	0.0498996
XLOC_004233	Cpsf3	44.4158	45.4121	29.5716	32.2453	1.45313	0.0380776	0.049903
XLOC_015837	Ppp1cc	97.4921	87.8482	47.2213	44.8545	2.01291	0.0495728	0.0499039
XLOC_000906	Ncl	62.6719	67.7963	45.1497	47.3206	1.41092	0.0493839	0.0499042
XLOC_004746	Sec23a	69.2897	72.929	58.9978	64.0004	1.15627	0.0450796	0.0499045
XLOC_022227	1110032A03Rik	58.917	59.924	80.0325	78.7179	0.748603	0.0369916	0.0499056
XLOC_005159	Nol7	83.5444	81.8281	42.7362	37.7576	2.05448	0.0244563	0.0499061
XLOC_001754	Nap1l1	178.35	184.19	91.2428	89.0754	2.01056	0.0279571	0.0499065
XLOC_004774	Timm9	108.8	104.704	94.7826	88.39	1.16559	0.0481111	0.0499087
XLOC_004322	Prpf39	16.1682	15.6274	7.81451	8.44869	1.95506	0.0480669	0.0499119
XLOC_017246	D6Wsu163e	28.6332	29.9679	21.8814	24.0833	1.27492	0.043621	0.0499134
XLOC_010003	Fam210a,Mir7219	8.7454	9.18559	8.29469	8.79979	1.04893	0.0493005	0.0499156
XLOC_014804	Tmem246	29.3382	28.4087	33.6917	33.4985	0.859454	0.0495374	0.0499159
XLOC_008916	Ppp1r21	78.6855	79.9645	43.4854	44.2638	1.80799	0.00449482	0.0499162
XLOC_005746	Pdcd6	121.723	114.24	85.4087	75.1153	1.46995	0.0237056	0.049919
XLOC_016939	Znrf2	3.94278	4.33817	5.02111	5.55047	0.783322	0.037191	0.0499193
XLOC_023411	G6pdx	20.3404	18.6183	32.0424	32.2914	0.605571	0.0493526	0.0499204
XLOC_001356	Hbs1l	22.6561	22.8484	16.917	16.1335	1.37682	0.0497789	0.0499209
XLOC_000606	Cnih4	5.45625	5.93934	13.4535	12.9512	0.431574	0.041736	0.0499223
XLOC_005799	Utp15	12.8736	12.4587	9.72849	9.40483	1.32399	0.00936944	0.049923
XLOC_020729	Tsnax	51.8412	46.7	79.4027	77.4229	0.628349	0.034497	0.0499237
XLOC_012448	Zfp770	9.87211	11.5847	15.5204	16.5081	0.669929	0.0435841	0.0499254
XLOC_010797	Zdhhc6	25.6818	25.7638	14.8028	16.1219	1.66358	0.0383322	0.0499264
XLOC_015517	Acox3	3.06705	3.21688	4.53952	4.93224	0.663438	0.0484124	0.0499267
XLOC_021975	Aasdhppt	42.6623	44.2003	28.4467	27.682	1.54756	0.047609	0.0499279
XLOC_021020	Smarca5	16.2157	16.7607	10.3871	11.1113	1.5339	0.0099384	0.0499286
XLOC_008768	Xpo5	19.3683	20.1818	17.1711	17.7023	1.13411	0.0383818	0.0499294
XLOC_000971	Vps4b	38.8115	42.0849	25.5287	30.7344	1.43782	0.0498361	0.0499307
XLOC_010734	Avpi1	12.1656	12.1937	22.1968	21.1885	0.561464	0.0346442	0.0499312
XLOC_016271	Sgcb	17.4589	17.3322	13.3208	13.668	1.28909	0.0386199	0.0499313
XLOC_002851	Pitpna	70.8253	68.34	89.2547	84.8752	0.799204	0.0344551	0.0499314
XLOC_020544	Gpr56	12.1939	11.4179	18.4866	18.2119	0.6434	0.0243745	0.0499322
XLOC_021721	Senp6	16.6265	16.2218	11.0275	11.2484	1.47461	0.0376268	0.0499324
XLOC_017940	Lmo3	32.8412	35.4745	21.091	25.2279	1.4749	0.0434488	0.049933
XLOC_023435	Gyk	7.35043	8.24867	8.00957	9.01563	0.916236	0.0480401	0.0499333
XLOC_009689	Gramd3	13.4232	14.2801	10.5682	11.5133	1.25459	0.00998706	0.0499353
XLOC_009827	Npc1	4.30231	3.64103	7.23525	7.05585	0.555824	0.0482355	0.0499395
XLOC_004128	Timp2	90.0506	90.8521	115.066	120.061	0.769383	0.0491359	0.0499407
XLOC_017137	Cpne9	5.20888	4.5291	4.50492	3.91827	1.15609	0.0450182	0.0499414
XLOC_002326	Usp15	21.0381	20.9053	18.6463	18.8609	1.11828	0.0497523	0.0499417
XLOC_012743	Ncoa5	6.89366	6.35754	6.12433	5.57214	1.13292	0.00657999	0.0499417
XLOC_004693	Bcap29	111.984	115.934	64.0515	60.3932	1.83148	0.046726	0.0499452
XLOC_015897	Tpst1	32.3041	30.759	25.5219	23.1177	1.29654	0.0378739	0.0499462
XLOC_008127	Dirc2	11.5689	10.8576	14.1075	13.7697	0.804475	0.0435552	0.0499465
XLOC_011627	Mcts2	74.1662	78.5901	48.7756	50.2517	1.54257	0.0348927	0.0499481
XLOC_014952	Prkaa2	5.02366	5.09648	7.05463	6.83555	0.728582	0.0491929	0.0499505
XLOC_003532	Zfp867	4.81449	5.79185	6.19443	7.00312	0.80366	0.0413812	0.049951
XLOC_017644	Spr	11.9198	10.3382	18.8347	16.253	0.634353	0.0495256	0.0499517
XLOC_012143	Sp3	19.028	19.1614	7.69607	8.64555	2.33694	0.0237686	0.0499519
XLOC_011874	Sec61a2	43.3433	44.2148	33.0754	35.3069	1.28042	0.0450753	0.0499522
XLOC_003186	Kcnj2	4.65945	4.67247	3.35229	3.54847	1.3523	0.0478716	0.049955
XLOC_006787	Ctnnd2	9.9499	9.22273	10.7581	9.91737	0.927313	0.048014	0.0499554
XLOC_009447	Memo1	29.1483	31.1009	12.1226	13.6157	2.34084	0.00847586	0.0499555
XLOC_012796	Atp5e	3051.77	3129.78	1628.94	1476.58	1.9905	0.0475889	0.0499565
XLOC_009925	Jakmip2	20.9879	21.5954	12.6341	12.0696	1.72376	0.0416705	0.0499573
XLOC_013160	Golph3l	33.1575	36.9876	36.2426	40.5917	0.91294	0.0492951	0.0499581
XLOC_006311	Cadps	59.2722	61.038	50.1299	51.5971	1.18268	0.0102285	0.0499587
XLOC_000120	Hspe1	591.381	563.684	381.566	383.95	1.50887	0.0490625	0.0499623
XLOC_005436	Epdr1	70.1895	65.9656	66.2183	61.6855	1.06451	0.0238217	0.049964
XLOC_005142	Ly86	69.0825	98.5341	90.5074	120.874	0.792958	0.013308	0.0499642
XLOC_017782	Adipor2	7.22001	7.41104	21.2982	19.9415	0.354781	0.0369882	0.0499649
XLOC_005805	Tnpo1	23.0014	24.8527	15.0896	18.0241	1.44515	0.0466981	0.0499661
XLOC_009011	Zfp40	5.91012	6.28876	4.58026	4.76338	1.30558	0.0435262	0.0499676
XLOC_002560	Mgat1	4.74018	4.59153	6.2589	6.1615	0.751321	0.0105623	0.0499698
XLOC_014520	Padi2	5.45293	4.69866	6.1354	5.33083	0.885347	0.0243461	0.0499711
XLOC_005694	Zfp367	5.68179	6.17588	5.38832	5.91303	1.04923	0.0350044	0.0499725
XLOC_010157	Hnrnpul2	42.3079	42.4032	34.9729	35.0987	1.20892	0.00132634	0.0499744
XLOC_005337	Poc5	11.8616	12.46	9.59641	10.4739	1.21182	0.0417331	0.0499755
XLOC_013642	Ubap2l	13.9299	14.1759	20.699	20.6503	0.679716	0.014164	0.0499766
XLOC_020332	Gpm6a	944.78	926.226	714.844	661.046	1.35985	0.0452404	0.0499776
XLOC_006245	Pcdh17	6.30324	6.25681	10.2367	10.7674	0.597981	0.0434438	0.0499817
XLOC_005640	Cxcl14	9.66234	12.1247	20.0664	24.2124	0.492042	0.047566	0.0499822
XLOC_000656	Sntg1	4.402	3.90937	4.07971	3.53306	1.09177	0.0491295	0.0499823
XLOC_021739	Mrap2	27.9706	30.322	38.5559	39.7248	0.744661	0.0376187	0.0499846
XLOC_011061	Rpl12	1154.8	1322.78	684.298	773.576	1.69945	0.0490378	0.0499854
XLOC_018721	Ilk	17.0082	22.6629	39.4347	42.7579	0.48266	0.0348716	0.0499858
XLOC_002792	Rabep1	25.1104	25.6421	17.31	18.6516	1.4113	0.0348244	0.049986
XLOC_007840	Cd47	60.1991	58.2571	42.0272	41.9622	1.41037	0.034635	0.0499862
XLOC_017628	Mthfd2	6.99968	6.52016	5.92549	5.55635	1.1775	0.0344463	0.0499874
XLOC_023248	2016-09-06	11.654	11.8474	18.5127	19.8655	0.612363	0.0495139	0.0499877
XLOC_018825	Lcmt1	182.773	201.842	126.929	136.911	1.45776	0.0478086	0.0499882
XLOC_022713	A230072C01Rik	3.03151	3.00937	6.60071	7.04015	0.442852	0.0386173	0.0499892
XLOC_015195	Pnrc2	61.7344	68.9099	40.8592	46.1158	1.50209	0.0279561	0.0499893
XLOC_012384	Pdhx	17.7316	19.4153	15.7916	17.2976	1.12263	0.0278619	0.0499903
XLOC_021002	Cherp	3.66458	3.41629	6.42281	6.49181	0.548283	0.0345908	0.0499909
XLOC_022834	Mtmr1	12.5562	11.3859	8.69754	8.0633	1.42845	0.0474338	0.0499927
XLOC_009316	Mad2l1bp	14.6722	14.1341	10.1206	8.83854	1.51939	0.0480059	0.0499963
XLOC_015611	Tmem165	35.5042	34.7254	20.4435	21.7747	1.66349	0.0478639	0.0499965
XLOC_005921	Top2b	32.1391	30.1324	20.2942	19.641	1.55931	0.0385298	0.0499987
XLOC_001284	Tatdn3	10.402	11.1886	8.24814	8.83706	1.2637	0.0279146	0.0499998
