# Supplementary material for: Loss of ZBTB20 impairs circadian output and leads to unimodal behavioral rhythms
Source: eLife. 2016 Sep 22;5:e17171. doi: 10.7554/eLife.17171 (PMC5033604; doi:10.7554/eLife.17171)
Supplement: Figure 7—source data 3. — DOI: http://dx.doi.org/10.7554/eLife.17171.028 [file elife-17171-fig7-data3.xlsx]

## Sheet: Up-regulated in NS-ZB20KO
Figure 7-source data 3: proteins were upregulated in the NS-ZB20KO mice.
Symbol	Fold change (KO/WT )
TUBB2B	2.24762
TUBB2A	2.18233
UQCRH	1.38926
FABP7	1.51684
EEF1A1	1.23274
ALB	1.24863
DDT	1.5077
PCSK1N	1.30834
MYEOV2	1.35006
EEF1B2	1.3753
RAB5C	1.23035
HIST1H1E	1.69837
CETN2	1.31224
SPR	1.21769
ALDH1L1	1.32065
H1F0	1.33456
KRT1	1.40465
TCEAL3	1.6002
SH3GL3	1.24248
NDUFS5	1.53215
PPP3CB	1.24342
HNRNPH2	1.31336
HDGFRP3	1.38634
SEC22B	1.34594
GGT7	1.22325
CD47	1.31679
2310022B05RIK	1.25779
TSR2	1.7003
MRRF	1.2793
PURB	1.42039
CES1C	1.31792
KRT9	1.74629
NAP1L4	1.6707
PFDN2	1.29523
SGSM1	1.52092
KRT10	1.77291
PCK2	1.43236
TMEM30A	1.47551
SIK3	1.62953
C2CD2L	1.20003
VPS26B	1.22624
SFXN1	1.26644
LY6H	1.21776
NDUFS7	1.66141
DDX19A	1.20506
KBTBD11	1.20191
KRT76	2.37586
SLC12A6	1.27724
SLC9A1	2.00964
MFSD6	1.28521
CEP170B	1.30376
PCDH1	1.54376
STXBP1	1.38957
ATP5E	1.22263
VTI1B	1.54345
SERPINA1B	1.22204
CKM	1.65205
PLA2G1B	1.26008
SPEG	1.28961
L1ORF1P	1.26108
ORM1	1.27575
KRT6A	1.3631
SQSTM1	1.25515
NADK2	1.37934
TSPAN7	1.71764
SYAP1	1.30814
STXBP5L	1.21064
DNAJC16	1.27887
UGGT1	1.2389
KIF3B	1.3227
YLPM1	1.33427
AHCTF1	1.75908
TCERG1	1.47125
BANF1	1.45948
RAB4B	1.73186
CLIC1	1.58627
HN1	1.7237
SLC25A23	1.28454
IGKC	1.52451
THNSL1	1.21845
AMER2	1.22452
TPP1	1.32489
ERP44	1.26302
ATE1	1.3145
ZFP622	1.37506
FUBP1	1.24884
CTNND2	1.22389
DENND4A	1.33562
UBAP2L	1.21482
