# Supplementary material for: Loss of ZBTB20 impairs circadian output and leads to unimodal behavioral rhythms
Source: eLife. 2016 Sep 22;5:e17171. doi: 10.7554/eLife.17171 (PMC5033604; doi:10.7554/eLife.17171)
Supplement: Figure 7—source data 4. — DOI: http://dx.doi.org/10.7554/eLife.17171.029 [file elife-17171-fig7-data4.xlsx]

## Sheet: Down-regulated in NS-ZB20KO
Figure 7-source data 4: proteins were downregulated in the NS-ZB20KO mice.
Symbol	Fold change (KO/WT )
MBP	0.798822
GSTM1	0.824934
TPM1	0.779018
TPM2	0.822832
CPLX2	0.655202
CALML3	0.789789
GSTM5	0.774547
NRGN	0.299577
RAB11B	0.773794
PSMB3	0.746674
CPLX1	0.818111
GM11214	0.645452
GCSH	0.58387
SCG5	0.671602
ARPC4	0.728774
ACAA2	0.747342
ARPC5	0.742046
OGDHL	0.803325
KCNJ10	0.673534
EP15R	0.741784
CLYBL	0.781546
PICAL	0.813219
NISCH	0.735697
COMMD10	0.825926
PUF60	0.825211
TSPAN2	0.644621
MYO1D	0.810876
RAB21	0.698239
CSK21	0.828242
PVRL1	0.823336
SLC17A7	0.731288
CLIC6	0.628776
PTPRS	0.610872
SRBS2	0.756178
CD9	0.668013
SAMM50	0.710116
PDE10A	0.729876
GFPT1	0.724152
PPP2R5A	0.578645
MYO6	0.721291
GPR158	0.782226
TUBB6	0.657598
RAB8B	0.684099
S100A6	0.676354
RL27	0.809505
ICAM2	0.590806
CAB39	0.792203
DNM2	0.570993
HSDL2	0.789329
MAP6D1	0.755021
BC017643	0.814755
TACO1	0.71271
GHC2	0.670009
SERPINA3M	0.782964
DES	0.799435
GYG	0.698037
PPP1R7	0.802338
TET1	0.77745
UCHL5	0.806066
SERPINA3K	0.391029
WDR54	0.684522
ITIH3	0.773359
LRRC59	0.818861
SPOCK2	0.670725
FGB	0.789316
ACP6	0.829875
ZC21A	0.811813
CSPG5	0.814659
SYT7	0.787417
GABRB1	0.792457
DARS	0.769439
CCDC186	0.814258
AGL	0.654167
COL5A1	0.614584
SV2C	0.813622
AGAP2	0.674242
COL6A3	0.584084
MTOR	0.7892
PRRC2A	0.729587
CDC42	0.706038
GNAI3	0.814002
GSTZ1	0.663163
BRK1	0.783637
PYGM	0.541494
PSMC5	0.773882
1700122O11RIK	0.826306
GRAMD4	0.825654
PAFAH1B3	0.724926
STX16	0.765789
VPS37B	0.786612
CCM2	0.734903
FAF2	0.719727
GHITM	0.798419
ASAP2	0.788996
RN111	0.796638
TJP1	0.452922
PPP1R12C	0.785124
ADAMTSL4	0.70629
GRIN2B	0.779378
